# Supplementary material for: Diethyl 1,8-diphenyl-11-oxatricyclo­[6.2.1.02,7]undeca-2,4,6-triene-9,10-dicarboxyl­ate
Source: Acta Crystallogr Sect E Struct Rep Online. 2013 Feb 2;69(Pt 3):o323. doi: 10.1107/S1600536813002791 (PMC3588525; doi:10.1107/S1600536813002791)
Supplement: Supplementary file 1 [file e-69-0o323-sup1.cif]

##############################################################################
#                                                                            #
# This CIF contains the data in a paper accepted for publication in          #
# Acta Crystallographica Section E. It conforms to the requirements of       #
# Notes for Authors for Acta Crystallographica Section E, and has been       #
# peer reviewed under the auspices of the IUCr Commission on Journals.       #
#                                                                            #
# Full details of the Crystallographic Information File format               #
# are given in the paper "The Crystallographic Information File (CIF):       #
# a New Standard Archive File for Crystallography" by S. R. Hall, F. H.      #
# Allen and I. D. Brown [Acta Cryst. (1991), A47, 655-685].                  #
#                                                                            #
# The current version of the core CIF dictionary is obtainable from          #
# ftp://ftp.iucr.org/pub/cif_core.dic.                                       #
#                                                                            #
# Software is freely available for graphical display of the structure(s)     #
# in this CIF. For information consult the CIF software page                 #
# http://www.iucr.org/resources/cif/software.                                #
#                                                                            #
# This file may be used for bona fide research purposes within the           #
# scientific community so long as proper attribution is given to the journal # 
# article from which it was obtained.                                        #
#                                                                            #
##############################################################################
data_I
_audit_creation_method     SHELXL-97
_chemical_name_systematic
;
Diethyl
1,8-diphenyl-11-oxatricyclo[6.2.1.0^2,7^]undeca-2,4,6-triene-9,10-dicarboxylate
;
_chemical_name_common     ?
_chemical_formula_moiety     'C28 H26 O5'
_chemical_formula_sum     'C28 H26 O5'
_chemical_formula_iupac     'C28 H26 O5'
_chemical_formula_weight     442.49
_chemical_melting_point     ?
_symmetry_cell_setting     triclinic
_symmetry_space_group_name_H-M     'P -1'
_symmetry_space_group_name_hall     '-P 1'
loop_
    _symmetry_equiv_pos_as_xyz
    'x, y, z'
    '-x, -y, -z'
_cell_length_a     9.7126(3)
_cell_length_b     11.5930(3)
_cell_length_c     12.5989(5)
_cell_angle_alpha     115.013(2)
_cell_angle_beta     107.126(2)
_cell_angle_gamma     97.4310(10)
_cell_volume     1174.60(7)
_cell_formula_units_Z     2
_cell_measurement_reflns_used     7905
_cell_measurement_theta_min     2.3
_cell_measurement_theta_max     26.1
_cell_measurement_temperature     293(2)
_exptl_crystal_description     block
_exptl_crystal_colour     colourless
_exptl_crystal_size_max     0.30
_exptl_crystal_size_mid     0.20
_exptl_crystal_size_min     0.20
_exptl_crystal_density_diffrn     1.251
_exptl_crystal_density_meas     ?
_exptl_crystal_density_method     'not measured'
_exptl_crystal_F_000     468
_exptl_absorpt_coefficient_mu     0.085
_exptl_absorpt_correction_type     multi-scan
_exptl_absorpt_process_details     '(SADABS; Bruker, 2004)'
_exptl_absorpt_correction_T_min     0.952
_exptl_absorpt_correction_T_max     0.991
_exptl_special_details     ?
_diffrn_ambient_temperature     293(2)
_diffrn_radiation_type     MoK\a
_diffrn_radiation_wavelength     0.71073
_diffrn_radiation_source     'fine-focus sealed tube'
_diffrn_radiation_monochromator     graphite
_diffrn_measurement_device_type     'Bruker Kappa APEXII CCD'
_diffrn_measurement_method     '\w and \f scan'
_diffrn_detector_area_resol_mean     ?
_diffrn_reflns_number     20057
_diffrn_reflns_av_R_equivalents     0.0313
_diffrn_reflns_av_sigmaI/netI     0.0230
_diffrn_reflns_theta_min     2.01
_diffrn_reflns_theta_max     25.00
_diffrn_reflns_theta_full     25.00
_diffrn_measured_fraction_theta_max     0.997
_diffrn_measured_fraction_theta_full     0.997
_diffrn_reflns_limit_h_min     -11
_diffrn_reflns_limit_h_max     11
_diffrn_reflns_limit_k_min     -13
_diffrn_reflns_limit_k_max     13
_diffrn_reflns_limit_l_min     -14
_diffrn_reflns_limit_l_max     14
_diffrn_standards_number     ?
_diffrn_standards_interval_count     ?
_diffrn_standards_interval_time     ?
_diffrn_standards_decay_%     0
_refine_special_details
;
Refinement of <i>F</i>^2^ against ALL reflections. The weighted <i>R</i>-factor
<i>wR</i> and goodness of fit <i>S</i> are based on <i>F</i>^2^, conventional
<i>R</i>-factors <i>R</i> are based on <i>F</i>, with <i>F</i> set to zero for
negative <i>F</i>^2^. The threshold expression of <i>F</i>^2^ >
\s(<i>F</i>^2^) is used only for calculating <i>R</i>-factors(gt) <i>etc</i>.
and is not relevant to the choice of reflections for refinement.
<i>R</i>-factors based on <i>F</i>^2^ are statistically about twice as large
as those based on <i>F</i>, and <i>R</i>- factors based on ALL data will be
even larger.
;
_reflns_number_total     4124
_reflns_number_gt     3271
_reflns_threshold_expression     I>2sigma(I)
_refine_ls_structure_factor_coef     Fsqd
_refine_ls_matrix_type     full
_refine_ls_R_factor_all     0.0540
_refine_ls_R_factor_gt     0.0411
_refine_ls_wR_factor_gt     0.1000
_refine_ls_wR_factor_ref     0.1100
_refine_ls_goodness_of_fit_ref     1.061
_refine_ls_restrained_S_all     1.091
_refine_ls_number_reflns     4124
_refine_ls_number_parameters     323
_refine_ls_number_restraints     40
_refine_ls_hydrogen_treatment     constr
_refine_ls_weighting_scheme     calc
_refine_ls_weighting_details
         'calc w=1/[\s^2^(Fo^2^)+(0.0503P)^2^+0.2754P] where P=(Fo^2^+2Fc^2^)/3'
_atom_sites_solution_hydrogens     geom
_atom_sites_solution_primary     direct
_atom_sites_solution_secondary     difmap
_refine_ls_shift/su_max     0.000
_refine_ls_shift/su_mean     0.000
_refine_diff_density_max     0.228
_refine_diff_density_min     -0.175
_refine_ls_extinction_method     'SHELXL97 (Sheldrick, 2008)'
_refine_ls_extinction_coef     0.022(2)
_refine_ls_extinction_expression
                                  'Fc^*^=kFc[1+0.001xFc^2^\l^3^/sin(2\q)]^-1/4^'
loop_
    _atom_type_symbol
    _atom_type_description
    _atom_type_scat_dispersion_real
    _atom_type_scat_dispersion_imag
    _atom_type_scat_source
    'C' 'C' 0.0033 0.0016
                         'International Tables Vol C Tables 4.2.6.8 and 6.1.1.4'
    'H' 'H' 0.0000 0.0000
                         'International Tables Vol C Tables 4.2.6.8 and 6.1.1.4'
    'O' 'O' 0.0106 0.0060
                         'International Tables Vol C Tables 4.2.6.8 and 6.1.1.4'
_computing_data_collection     'APEX2 (Bruker, 2004)'
_computing_cell_refinement     'APEX2 and SAINT (Bruker, 2004)'
_computing_data_reduction     'SAINT (Bruker, 2004)'
_computing_structure_solution     'SIR92 (Altomare <i>et al.</i>, 1993)'
_computing_structure_refinement     'SHELXL97 (Sheldrick, 2008)'
_computing_molecular_graphics
                  'ORTEP-3 for Windows (Farrugia, 2012) and PLATON (Spek, 2009)'
_computing_publication_material
                               'PLATON (Spek, 2009) and publCIF (Westrip, 2010)'
loop_
    _atom_site_type_symbol
    _atom_site_label
    _atom_site_fract_x
    _atom_site_fract_y
    _atom_site_fract_z
    _atom_site_U_iso_or_equiv
    _atom_site_adp_type
    _atom_site_calc_flag
    _atom_site_refinement_flags
    _atom_site_occupancy
    _atom_site_symmetry_multiplicity
    _atom_site_disorder_assembly
    _atom_site_disorder_group
    C C1 0.25522(17) 0.49311(15) 0.32261(14) 0.0371(4) Uani d . 1 1 . .
    C C2 0.15307(17) 0.39619(15) 0.18491(15) 0.0379(4) Uani d . 1 1 . .
    C C3 0.04433(18) 0.40701(18) 0.09315(16) 0.0459(4) Uani d . 1 1 . .
    H H3 0.0216 0.4869 0.1104 0.055 Uiso calc R 1 1 . .
    C C4 -0.0298(2) 0.29520(19) -0.02527(17) 0.0528(5) Uani d . 1 1 . .
    H H4 -0.1048 0.2995 -0.0882 0.063 Uiso calc R 1 1 . .
    C C5 0.0060(2) 0.17731(19) -0.05146(17) 0.0527(5) Uani d . 1 1 . .
    H H5 -0.0451 0.1036 -0.1319 0.063 Uiso calc R 1 1 . .
    C C6 0.11658(18) 0.16679(17) 0.03995(15) 0.0451(4) Uani d . 1 1 . .
    H H6 0.1415 0.0877 0.0220 0.054 Uiso calc R 1 1 . .
    C C7 0.18838(17) 0.27769(16) 0.15830(15) 0.0374(4) Uani d . 1 1 . .
    C C8 0.31206(17) 0.30534(15) 0.27998(14) 0.0359(4) Uani d . 1 1 . .
    C C9 0.32640(17) 0.18935(16) 0.30214(14) 0.0388(4) Uani d . 1 1 . .
    C C10 0.2801(2) 0.17340(18) 0.38992(17) 0.0497(4) Uani d . 1 1 . .
    H H10 0.2416 0.2364 0.4375 0.060 Uiso calc R 1 1 . .
    C C11 0.2905(2) 0.0648(2) 0.4078(2) 0.0641(5) Uani d . 1 1 . .
    H H11 0.2598 0.0556 0.4678 0.077 Uiso calc R 1 1 . .
    C C12 0.3456(2) -0.02946(19) 0.33801(19) 0.0629(5) Uani d . 1 1 . .
    H H12 0.3520 -0.1026 0.3503 0.075 Uiso calc R 1 1 . .
    C C13 0.3913(2) -0.01565(19) 0.25001(19) 0.0595(5) Uani d . 1 1 . .
    H H13 0.4289 -0.0795 0.2024 0.071 Uiso calc R 1 1 . .
    C C14 0.3818(2) 0.09273(18) 0.23183(17) 0.0508(4) Uani d . 1 1 . .
    H H14 0.4129 0.1012 0.1717 0.061 Uiso calc R 1 1 . .
    C C15 0.19656(18) 0.59988(16) 0.39805(15) 0.0412(4) Uani d . 1 1 . .
    C C16 0.2768(2) 0.73281(17) 0.46900(17) 0.0501(4) Uani d . 1 1 . .
    H H16 0.3726 0.7605 0.4716 0.060 Uiso calc R 1 1 . .
    C C17 0.2160(2) 0.8256(2) 0.5366(2) 0.0619(5) Uani d . 1 1 . .
    H H17 0.2709 0.9152 0.5840 0.074 Uiso calc R 1 1 . .
    C C18 0.0751(3) 0.7860(2) 0.5339(2) 0.0694(6) Uani d . 1 1 . .
    H H18 0.0337 0.8486 0.5781 0.083 Uiso calc R 1 1 . .
    C C19 -0.0040(3) 0.6539(2) 0.4657(2) 0.0808(7) Uani d . 1 1 . .
    H H19 -0.0986 0.6264 0.4651 0.097 Uiso calc R 1 1 . .
    C C20 0.0557(2) 0.5613(2) 0.3978(2) 0.0675(6) Uani d . 1 1 . .
    H H20 0.0006 0.4718 0.3513 0.081 Uiso calc R 1 1 . .
    C C21 0.41920(17) 0.53186(15) 0.33086(14) 0.0373(4) Uani d . 1 1 . .
    H H21 0.4822 0.5948 0.4203 0.045 Uiso calc R 1 1 . .
    C C22 0.44240(19) 0.59954(17) 0.25567(16) 0.0437(4) Uani d . 1 1 . .
    C C23 0.6189(3) 0.6761(3) 0.1870(3) 0.0843(7) Uani d DU 1 1 . .
    H H23A 0.5378 0.6334 0.1037 0.101 Uiso calc PR 0.648(9) 1 A 1
    H H23B 0.6296 0.7707 0.2272 0.101 Uiso calc PR 0.648(9) 1 A 1
    H H23C 0.6275 0.6053 0.1147 0.101 Uiso d PR 0.352(9) 1 A 2
    H H23D 0.5344 0.7046 0.1542 0.101 Uiso d PR 0.352(9) 1 A 2
    C C24 0.7558(5) 0.6543(9) 0.1749(7) 0.111(2) Uani d PDU 0.648(9) 1 A 1
    H H24A 0.7854 0.6986 0.1322 0.167 Uiso calc PR 0.648(9) 1 A 1
    H H24B 0.7410 0.5605 0.1264 0.167 Uiso calc PR 0.648(9) 1 A 1
    H H24C 0.8332 0.6891 0.2577 0.167 Uiso calc PR 0.648(9) 1 A 1
    C C24' 0.7516(14) 0.7734(15) 0.2455(11) 0.145(5) Uani d PDU 0.352(9) 1 A 2
    H H24D 0.8317 0.7420 0.2786 0.217 Uiso calc PR 0.352(9) 1 A 2
    H H24E 0.7470 0.8502 0.3139 0.217 Uiso calc PR 0.352(9) 1 A 2
    H H24F 0.7701 0.7969 0.1854 0.217 Uiso calc PR 0.352(9) 1 A 2
    C C25 0.46133(17) 0.39910(15) 0.29990(14) 0.0369(4) Uani d . 1 1 . .
    H H25 0.5433 0.4121 0.3753 0.044 Uiso calc R 1 1 . .
    C C26 0.50768(18) 0.34621(17) 0.18808(16) 0.0429(4) Uani d . 1 1 . .
    C C27 0.6848(3) 0.2517(3) 0.1148(3) 0.0946(9) Uani d DU 1 1 . .
    H H27A 0.5988 0.1986 0.0346 0.113 Uiso calc PR 0.816(11) 1 B 3
    H H27B 0.7439 0.3214 0.1091 0.113 Uiso calc PR 0.816(11) 1 B 3
    H H27C 0.7864 0.3029 0.1384 0.113 Uiso d PR 0.184(11) 1 B 4
    H H27D 0.6191 0.2482 0.0380 0.113 Uiso d PR 0.184(11) 1 B 4
    C C28 0.7750(7) 0.1691(5) 0.1376(5) 0.0845(14) Uani d PDU 0.816(11) 1 B 3
    H H28A 0.8599 0.2218 0.2170 0.127 Uiso calc PR 0.816(11) 1 B 3
    H H28B 0.8100 0.1316 0.0701 0.127 Uiso calc PR 0.816(11) 1 B 3
    H H28C 0.7155 0.0987 0.1407 0.127 Uiso calc PR 0.816(11) 1 B 3
    C C28' 0.674(4) 0.1155(18) 0.091(2) 0.107(6) Uani d PDU 0.184(11) 1 B 4
    H H28D 0.7263 0.1167 0.1692 0.160 Uiso calc PR 0.184(11) 1 B 4
    H H28E 0.7190 0.0746 0.0314 0.160 Uiso calc PR 0.184(11) 1 B 4
    H H28F 0.5701 0.0657 0.0564 0.160 Uiso calc PR 0.184(11) 1 B 4
    O O1 0.27065(12) 0.40156(10) 0.37414(10) 0.0381(3) Uani d . 1 1 . .
    O O2 0.34976(15) 0.63584(14) 0.20159(14) 0.0626(4) Uani d . 1 1 . .
    O O3 0.58390(14) 0.62090(14) 0.26383(12) 0.0578(4) Uani d . 1 1 A .
    O O4 0.44061(15) 0.33349(16) 0.08622(12) 0.0669(4) Uani d . 1 1 . .
    O O5 0.63261(15) 0.31127(15) 0.21722(13) 0.0639(4) Uani d . 1 1 B .
loop_
    _atom_site_aniso_label
    _atom_site_aniso_U_11
    _atom_site_aniso_U_22
    _atom_site_aniso_U_33
    _atom_site_aniso_U_12
    _atom_site_aniso_U_13
    _atom_site_aniso_U_23
    C1 0.0423(9) 0.0387(9) 0.0422(8) 0.0167(7) 0.0217(7) 0.0250(7)
    C2 0.0369(8) 0.0413(9) 0.0449(9) 0.0135(7) 0.0208(7) 0.0251(8)
    C3 0.0432(9) 0.0509(10) 0.0566(10) 0.0182(8) 0.0207(8) 0.0351(9)
    C4 0.0433(10) 0.0649(12) 0.0511(10) 0.0126(9) 0.0111(8) 0.0348(10)
    C5 0.0478(10) 0.0534(11) 0.0453(10) 0.0065(9) 0.0114(8) 0.0207(9)
    C6 0.0441(9) 0.0432(9) 0.0467(9) 0.0123(8) 0.0180(8) 0.0206(8)
    C7 0.0362(8) 0.0420(9) 0.0426(9) 0.0136(7) 0.0204(7) 0.0240(7)
    C8 0.0400(8) 0.0402(9) 0.0364(8) 0.0177(7) 0.0209(7) 0.0205(7)
    C9 0.0379(8) 0.0416(9) 0.0405(8) 0.0150(7) 0.0149(7) 0.0223(7)
    C10 0.0592(11) 0.0519(10) 0.0551(10) 0.0238(9) 0.0306(9) 0.0330(9)
    C11 0.0857(15) 0.0619(12) 0.0657(12) 0.0253(11) 0.0354(11) 0.0441(11)
    C12 0.0762(13) 0.0505(11) 0.0665(12) 0.0234(10) 0.0171(11) 0.0380(10)
    C13 0.0658(12) 0.0504(11) 0.0646(12) 0.0306(10) 0.0231(10) 0.0275(10)
    C14 0.0591(11) 0.0512(11) 0.0554(10) 0.0265(9) 0.0296(9) 0.0296(9)
    C15 0.0471(9) 0.0437(9) 0.0453(9) 0.0213(8) 0.0246(8) 0.0257(8)
    C16 0.0540(10) 0.0470(10) 0.0577(11) 0.0209(9) 0.0282(9) 0.0266(9)
    C17 0.0754(14) 0.0457(11) 0.0687(12) 0.0270(10) 0.0345(11) 0.0243(10)
    C18 0.0797(15) 0.0655(14) 0.0784(14) 0.0430(12) 0.0491(12) 0.0300(12)
    C19 0.0700(14) 0.0721(16) 0.1089(19) 0.0301(12) 0.0609(14) 0.0317(14)
    C20 0.0611(12) 0.0514(11) 0.0899(15) 0.0183(10) 0.0472(12) 0.0220(11)
    C21 0.0398(8) 0.0398(9) 0.0367(8) 0.0132(7) 0.0180(7) 0.0198(7)
    C22 0.0458(9) 0.0444(9) 0.0457(9) 0.0126(8) 0.0213(8) 0.0238(8)
    C23 0.0781(15) 0.116(2) 0.0984(17) 0.0188(15) 0.0470(14) 0.0806(17)
    C24 0.078(3) 0.199(6) 0.141(5) 0.057(4) 0.072(3) 0.130(5)
    C24' 0.156(8) 0.143(9) 0.114(7) -0.044(7) 0.041(6) 0.077(6)
    C25 0.0383(8) 0.0445(9) 0.0346(8) 0.0160(7) 0.0170(7) 0.0219(7)
    C26 0.0429(9) 0.0476(10) 0.0441(9) 0.0144(8) 0.0231(8) 0.0229(8)
    C27 0.1091(19) 0.134(2) 0.1008(18) 0.0792(19) 0.0855(17) 0.0674(18)
    C28 0.096(3) 0.078(3) 0.109(3) 0.046(2) 0.073(3) 0.044(2)
    C28' 0.121(11) 0.099(10) 0.109(10) 0.047(9) 0.091(8) 0.024(8)
    O1 0.0466(6) 0.0410(6) 0.0411(6) 0.0207(5) 0.0259(5) 0.0243(5)
    O2 0.0622(8) 0.0750(9) 0.0825(9) 0.0300(7) 0.0334(7) 0.0593(8)
    O3 0.0490(7) 0.0785(9) 0.0669(8) 0.0152(6) 0.0296(6) 0.0497(7)
    O4 0.0635(8) 0.1043(11) 0.0431(7) 0.0297(8) 0.0281(6) 0.0382(7)
    O5 0.0624(8) 0.0935(10) 0.0671(8) 0.0468(8) 0.0445(7) 0.0463(8)
_geom_special_details
;
All e.s.d.'s (except the e.s.d. in the dihedral angle between two l.s. planes)
are estimated using the full covariance matrix. The cell e.s.d.'s are taken
into account individually in the estimation of e.s.d.'s in distances, angles
and torsion angles; correlations between e.s.d.'s in cell parameters are only
used when they are defined by crystal symmetry. An approximate (isotropic)
treatment of cell e.s.d.'s is used for estimating e.s.d.'s involving l.s.
planes.
;
loop_
    _geom_bond_atom_site_label_1
    _geom_bond_atom_site_label_2
    _geom_bond_site_symmetry_2
    _geom_bond_distance
    _geom_bond_publ_flag
    C1 O1 . 1.4618(18) ?
    C1 C15 . 1.506(2) ?
    C1 C2 . 1.519(2) ?
    C1 C21 . 1.558(2) ?
    C2 C3 . 1.380(2) ?
    C2 C7 . 1.385(2) ?
    C3 C4 . 1.384(3) ?
    C3 H3 . 0.9300 ?
    C4 C5 . 1.381(3) ?
    C4 H4 . 0.9300 ?
    C5 C6 . 1.385(2) ?
    C5 H5 . 0.9300 ?
    C6 C7 . 1.377(2) ?
    C6 H6 . 0.9300 ?
    C7 C8 . 1.515(2) ?
    C8 O1 . 1.4462(17) ?
    C8 C9 . 1.499(2) ?
    C8 C25 . 1.579(2) ?
    C9 C10 . 1.380(2) ?
    C9 C14 . 1.388(2) ?
    C10 C11 . 1.380(3) ?
    C10 H10 . 0.9300 ?
    C11 C12 . 1.367(3) ?
    C11 H11 . 0.9300 ?
    C12 C13 . 1.369(3) ?
    C12 H12 . 0.9300 ?
    C13 C14 . 1.379(3) ?
    C13 H13 . 0.9300 ?
    C14 H14 . 0.9300 ?
    C15 C16 . 1.377(2) ?
    C15 C20 . 1.382(3) ?
    C16 C17 . 1.385(3) ?
    C16 H16 . 0.9300 ?
    C17 C18 . 1.372(3) ?
    C17 H17 . 0.9300 ?
    C18 C19 . 1.367(3) ?
    C18 H18 . 0.9300 ?
    C19 C20 . 1.377(3) ?
    C19 H19 . 0.9300 ?
    C20 H20 . 0.9300 ?
    C21 C22 . 1.507(2) ?
    C21 C25 . 1.561(2) ?
    C21 H21 . 0.9800 ?
    C22 O2 . 1.196(2) ?
    C22 O3 . 1.330(2) ?
    C23 C24' . 1.356(9) ?
    C23 C24 . 1.425(5) ?
    C23 O3 . 1.456(2) ?
    C23 H23A . 0.9700 ?
    C23 H23B . 0.9700 ?
    C23 H23C . 0.9700 ?
    C23 H23D . 0.9700 ?
    C24 H23C . 1.1599 ?
    C24 H24A . 0.9600 ?
    C24 H24B . 0.9600 ?
    C24 H24C . 0.9600 ?
    C24' H24D . 0.9600 ?
    C24' H24E . 0.9600 ?
    C24' H24F . 0.9600 ?
    C25 C26 . 1.509(2) ?
    C25 H25 . 0.9800 ?
    C26 O4 . 1.190(2) ?
    C26 O5 . 1.327(2) ?
    C27 C28 . 1.439(4) ?
    C27 O5 . 1.456(2) ?
    C27 C28' . 1.460(15) ?
    C27 H27A . 0.9700 ?
    C27 H27B . 0.9700 ?
    C27 H27C . 0.9700 ?
    C27 H27D . 0.9700 ?
    C28 H27C . 1.5364 ?
    C28 H28A . 0.9600 ?
    C28 H28B . 0.9600 ?
    C28 H28C . 0.9600 ?
    C28' H28D . 0.9600 ?
    C28' H28E . 0.9600 ?
    C28' H28F . 0.9600 ?
loop_
    _geom_angle_atom_site_label_1
    _geom_angle_atom_site_label_2
    _geom_angle_atom_site_label_3
    _geom_angle_site_symmetry_1
    _geom_angle_site_symmetry_3
    _geom_angle
    _geom_angle_publ_flag
    O1 C1 C15 . . 109.38(12) ?
    O1 C1 C2 . . 100.40(11) ?
    C15 C1 C2 . . 117.40(13) ?
    O1 C1 C21 . . 98.75(11) ?
    C15 C1 C21 . . 119.01(13) ?
    C2 C1 C21 . . 108.56(12) ?
    C3 C2 C7 . . 120.90(15) ?
    C3 C2 C1 . . 133.41(14) ?
    C7 C2 C1 . . 105.69(13) ?
    C2 C3 C4 . . 117.89(16) ?
    C2 C3 H3 . . 121.1 ?
    C4 C3 H3 . . 121.1 ?
    C5 C4 C3 . . 121.02(16) ?
    C5 C4 H4 . . 119.5 ?
    C3 C4 H4 . . 119.5 ?
    C4 C5 C6 . . 121.17(17) ?
    C4 C5 H5 . . 119.4 ?
    C6 C5 H5 . . 119.4 ?
    C7 C6 C5 . . 117.62(16) ?
    C7 C6 H6 . . 121.2 ?
    C5 C6 H6 . . 121.2 ?
    C6 C7 C2 . . 121.39(15) ?
    C6 C7 C8 . . 133.22(15) ?
    C2 C7 C8 . . 105.38(13) ?
    O1 C8 C9 . . 111.29(12) ?
    O1 C8 C7 . . 100.90(11) ?
    C9 C8 C7 . . 117.23(13) ?
    O1 C8 C25 . . 99.22(11) ?
    C9 C8 C25 . . 116.92(12) ?
    C7 C8 C25 . . 108.62(12) ?
    C10 C9 C14 . . 118.20(15) ?
    C10 C9 C8 . . 120.89(14) ?
    C14 C9 C8 . . 120.87(14) ?
    C9 C10 C11 . . 120.56(17) ?
    C9 C10 H10 . . 119.7 ?
    C11 C10 H10 . . 119.7 ?
    C12 C11 C10 . . 120.61(18) ?
    C12 C11 H11 . . 119.7 ?
    C10 C11 H11 . . 119.7 ?
    C13 C12 C11 . . 119.64(17) ?
    C13 C12 H12 . . 120.2 ?
    C11 C12 H12 . . 120.2 ?
    C12 C13 C14 . . 120.18(18) ?
    C12 C13 H13 . . 119.9 ?
    C14 C13 H13 . . 119.9 ?
    C13 C14 C9 . . 120.82(17) ?
    C13 C14 H14 . . 119.6 ?
    C9 C14 H14 . . 119.6 ?
    C16 C15 C20 . . 118.52(16) ?
    C16 C15 C1 . . 123.58(15) ?
    C20 C15 C1 . . 117.89(15) ?
    C15 C16 C17 . . 120.46(17) ?
    C15 C16 H16 . . 119.8 ?
    C17 C16 H16 . . 119.8 ?
    C18 C17 C16 . . 120.32(19) ?
    C18 C17 H17 . . 119.8 ?
    C16 C17 H17 . . 119.8 ?
    C19 C18 C17 . . 119.53(18) ?
    C19 C18 H18 . . 120.2 ?
    C17 C18 H18 . . 120.2 ?
    C18 C19 C20 . . 120.3(2) ?
    C18 C19 H19 . . 119.8 ?
    C20 C19 H19 . . 119.8 ?
    C19 C20 C15 . . 120.8(2) ?
    C19 C20 H20 . . 119.6 ?
    C15 C20 H20 . . 119.6 ?
    C22 C21 C1 . . 115.77(13) ?
    C22 C21 C25 . . 117.58(13) ?
    C1 C21 C25 . . 102.46(12) ?
    C22 C21 H21 . . 106.8 ?
    C1 C21 H21 . . 106.8 ?
    C25 C21 H21 . . 106.8 ?
    O2 C22 O3 . . 124.14(15) ?
    O2 C22 C21 . . 125.26(15) ?
    O3 C22 C21 . . 110.49(14) ?
    C24' C23 C24 . . 55.8(7) ?
    C24' C23 O3 . . 115.4(5) ?
    C24 C23 O3 . . 108.9(3) ?
    C24' C23 H23A . . 134.7 ?
    C24 C23 H23A . . 109.9 ?
    O3 C23 H23A . . 109.9 ?
    C24' C23 H23B . . 55.3 ?
    C24 C23 H23B . . 109.9 ?
    O3 C23 H23B . . 109.9 ?
    H23A C23 H23B . . 108.3 ?
    C24' C23 H23C . . 105.3 ?
    C24 C23 H23C . . 54.0 ?
    O3 C23 H23C . . 108.1 ?
    H23A C23 H23C . . 59.5 ?
    H23B C23 H23C . . 141.9 ?
    C24' C23 H23D . . 112.1 ?
    C24 C23 H23D . . 142.3 ?
    O3 C23 H23D . . 108.2 ?
    H23A C23 H23D . . 49.7 ?
    H23B C23 H23D . . 62.3 ?
    H23C C23 H23D . . 107.4 ?
    C23 C24 H23C . . 42.6 ?
    C23 C24 H24A . . 109.5 ?
    H23C C24 H24A . . 102.3 ?
    C23 C24 H24B . . 109.5 ?
    H23C C24 H24B . . 73.2 ?
    C23 C24 H24C . . 109.5 ?
    H23C C24 H24C . . 144.4 ?
    C23 C24' H24D . . 109.5 ?
    C23 C24' H24E . . 109.5 ?
    H24D C24' H24E . . 109.5 ?
    C23 C24' H24F . . 109.5 ?
    H24D C24' H24F . . 109.5 ?
    H24E C24' H24F . . 109.5 ?
    C26 C25 C21 . . 115.19(13) ?
    C26 C25 C8 . . 113.88(13) ?
    C21 C25 C8 . . 100.93(11) ?
    C26 C25 H25 . . 108.8 ?
    C21 C25 H25 . . 108.8 ?
    C8 C25 H25 . . 108.8 ?
    O4 C26 O5 . . 123.90(15) ?
    O4 C26 C25 . . 125.44(15) ?
    O5 C26 C25 . . 110.63(14) ?
    C28 C27 O5 . . 110.3(2) ?
    C28 C27 C28' . . 37.9(11) ?
    O5 C27 C28' . . 105.7(7) ?
    C28 C27 H27A . . 109.6 ?
    O5 C27 H27A . . 109.6 ?
    C28' C27 H27A . . 76.6 ?
    C28 C27 H27B . . 109.6 ?
    O5 C27 H27B . . 109.6 ?
    C28' C27 H27B . . 139.8 ?
    H27A C27 H27B . . 108.1 ?
    C28 C27 H27C . . 76.5 ?
    O5 C27 H27C . . 110.6 ?
    C28' C27 H27C . . 112.8 ?
    H27A C27 H27C . . 133.7 ?
    H27B C27 H27C . . 35.6 ?
    C28 C27 H27D . . 133.2 ?
    O5 C27 H27D . . 110.6 ?
    C28' C27 H27D . . 108.4 ?
    H27A C27 H27D . . 33.7 ?
    H27B C27 H27D . . 76.5 ?
    H27C C27 H27D . . 108.7 ?
    C27 C28 H27C . . 37.9 ?
    C27 C28 H28A . . 109.5 ?
    C27 C28 H28B . . 109.5 ?
    C27 C28 H28C . . 109.5 ?
    C27 C28' H28D . . 109.5 ?
    C27 C28' H28E . . 109.5 ?
    C27 C28' H28F . . 109.5 ?
    C8 O1 C1 . . 98.16(10) ?
    C22 O3 C23 . . 116.23(15) ?
    C26 O5 C27 . . 116.02(16) ?
loop_
    _geom_torsion_atom_site_label_1
    _geom_torsion_atom_site_label_2
    _geom_torsion_atom_site_label_3
    _geom_torsion_atom_site_label_4
    _geom_torsion_site_symmetry_1
    _geom_torsion_site_symmetry_2
    _geom_torsion_site_symmetry_3
    _geom_torsion_site_symmetry_4
    _geom_torsion
    _geom_torsion_publ_flag
    O1 C1 C2 C3 . . . . 149.26(17) ?
    C15 C1 C2 C3 . . . . 30.9(2) ?
    C21 C1 C2 C3 . . . . -107.74(19) ?
    O1 C1 C2 C7 . . . . -31.15(14) ?
    C15 C1 C2 C7 . . . . -149.53(13) ?
    C21 C1 C2 C7 . . . . 71.84(15) ?
    C7 C2 C3 C4 . . . . 1.1(2) ?
    C1 C2 C3 C4 . . . . -179.40(16) ?
    C2 C3 C4 C5 . . . . -1.2(3) ?
    C3 C4 C5 C6 . . . . 0.3(3) ?
    C4 C5 C6 C7 . . . . 0.7(3) ?
    C5 C6 C7 C2 . . . . -0.9(2) ?
    C5 C6 C7 C8 . . . . -179.86(16) ?
    C3 C2 C7 C6 . . . . 0.0(2) ?
    C1 C2 C7 C6 . . . . -179.70(14) ?
    C3 C2 C7 C8 . . . . 179.20(14) ?
    C1 C2 C7 C8 . . . . -0.45(15) ?
    C6 C7 C8 O1 . . . . -148.54(17) ?
    C2 C7 C8 O1 . . . . 32.35(15) ?
    C6 C7 C8 C9 . . . . -27.5(2) ?
    C2 C7 C8 C9 . . . . 153.35(13) ?
    C6 C7 C8 C25 . . . . 107.75(19) ?
    C2 C7 C8 C25 . . . . -71.36(14) ?
    O1 C8 C9 C10 . . . . 9.6(2) ?
    C7 C8 C9 C10 . . . . -105.79(18) ?
    C25 C8 C9 C10 . . . . 122.60(16) ?
    O1 C8 C9 C14 . . . . -172.61(14) ?
    C7 C8 C9 C14 . . . . 72.00(19) ?
    C25 C8 C9 C14 . . . . -59.6(2) ?
    C14 C9 C10 C11 . . . . 0.7(3) ?
    C8 C9 C10 C11 . . . . 178.53(17) ?
    C9 C10 C11 C12 . . . . -0.6(3) ?
    C10 C11 C12 C13 . . . . 0.2(3) ?
    C11 C12 C13 C14 . . . . 0.0(3) ?
    C12 C13 C14 C9 . . . . 0.1(3) ?
    C10 C9 C14 C13 . . . . -0.5(3) ?
    C8 C9 C14 C13 . . . . -178.31(16) ?
    O1 C1 C15 C16 . . . . 116.36(17) ?
    C2 C1 C15 C16 . . . . -130.19(17) ?
    C21 C1 C15 C16 . . . . 4.0(2) ?
    O1 C1 C15 C20 . . . . -62.2(2) ?
    C2 C1 C15 C20 . . . . 51.2(2) ?
    C21 C1 C15 C20 . . . . -174.54(16) ?
    C20 C15 C16 C17 . . . . -1.2(3) ?
    C1 C15 C16 C17 . . . . -179.73(16) ?
    C15 C16 C17 C18 . . . . 0.2(3) ?
    C16 C17 C18 C19 . . . . 1.1(3) ?
    C17 C18 C19 C20 . . . . -1.4(4) ?
    C18 C19 C20 C15 . . . . 0.5(4) ?
    C16 C15 C20 C19 . . . . 0.8(3) ?
    C1 C15 C20 C19 . . . . 179.5(2) ?
    O1 C1 C21 C22 . . . . 164.98(12) ?
    C15 C1 C21 C22 . . . . -77.03(18) ?
    C2 C1 C21 C22 . . . . 60.83(17) ?
    O1 C1 C21 C25 . . . . 35.69(13) ?
    C15 C1 C21 C25 . . . . 153.68(13) ?
    C2 C1 C21 C25 . . . . -68.46(14) ?
    C1 C21 C22 O2 . . . . 7.3(2) ?
    C25 C21 C22 O2 . . . . 128.85(18) ?
    C1 C21 C22 O3 . . . . -176.40(13) ?
    C25 C21 C22 O3 . . . . -54.89(19) ?
    C22 C21 C25 C26 . . . . -5.5(2) ?
    C1 C21 C25 C26 . . . . 122.65(14) ?
    C22 C21 C25 C8 . . . . -128.65(14) ?
    C1 C21 C25 C8 . . . . -0.49(13) ?
    O1 C8 C25 C26 . . . . -159.38(12) ?
    C9 C8 C25 C26 . . . . 80.95(17) ?
    C7 C8 C25 C26 . . . . -54.49(16) ?
    O1 C8 C25 C21 . . . . -35.34(13) ?
    C9 C8 C25 C21 . . . . -155.02(13) ?
    C7 C8 C25 C21 . . . . 69.54(14) ?
    C21 C25 C26 O4 . . . . -49.0(2) ?
    C8 C25 C26 O4 . . . . 67.0(2) ?
    C21 C25 C26 O5 . . . . 132.97(15) ?
    C8 C25 C26 O5 . . . . -111.08(15) ?
    C9 C8 O1 C1 . . . . -176.08(12) ?
    C7 C8 O1 C1 . . . . -50.97(13) ?
    C25 C8 O1 C1 . . . . 60.17(12) ?
    C15 C1 O1 C8 . . . . 174.57(12) ?
    C2 C1 O1 C8 . . . . 50.46(12) ?
    C21 C1 O1 C8 . . . . -60.38(12) ?
    O2 C22 O3 C23 . . . . -8.5(3) ?
    C21 C22 O3 C23 . . . . 175.18(17) ?
    C24' C23 O3 C22 . . . . 137.7(10) ?
    C24 C23 O3 C22 . . . . -162.0(4) ?
    O4 C26 O5 C27 . . . . -1.3(3) ?
    C25 C26 O5 C27 . . . . 176.78(18) ?
    C28 C27 O5 C26 . . . . -155.4(3) ?
    C28' C27 O5 C26 . . . . -115.7(14) ?
loop_
    _geom_hbond_atom_site_label_D
    _geom_hbond_atom_site_label_H
    _geom_hbond_atom_site_label_A
    _geom_hbond_site_symmetry_A
    _geom_hbond_distance_DH
    _geom_hbond_distance_HA
    _geom_hbond_distance_DA
    _geom_hbond_angle_DHA
    _geom_hbond_publ_flag
    C28 H28B Cg1 1_655 0.98 3.0027 3.601(7) 121 yes
    C5 H5 Cg2 2_555 0.93 2.889 3.693(3) 145 yes
_iucr_refine_instructions_details
;
TITL BK in P-1
CELL  0.71073   9.7126  11.5930  12.5989  115.013  107.126   97.431
ZERR     2.00   0.0003   0.0003   0.0005    0.002    0.002    0.001
LATT   1
SFAC  C    H    O
UNIT  56   52   10
MERG   2
OMIT    -3.00  50.00
DFIX  1.53 0.02 C27 C28 C27 C28' C23 C24 C23 C24'
SIMU  0.01 0.02 C23 > C24'
SIMU  0.01 0.02 C27 > C28'
FMAP   2
PLAN   20
SIZE     0.20   0.20   0.30
ACTA
BOND   $H
CONF
L.S.  15
WGHT    0.050900    0.283100
EXTI    0.022367
FVAR       0.60735   0.64838   0.81645
C1    1    0.255221    0.493106    0.322611    11.00000    0.04226    0.03872 =
         0.04216    0.02496    0.02172    0.01666
C2    1    0.153072    0.396189    0.184910    11.00000    0.03692    0.04128 =
         0.04485    0.02508    0.02076    0.01346
C3    1    0.044329    0.407012    0.093152    11.00000    0.04316    0.05090 =
         0.05658    0.03509    0.02070    0.01819
AFIX  43
H3    2    0.021590    0.486906    0.110373    11.00000   -1.20000
AFIX   0
C4    1   -0.029776    0.295205   -0.025276    11.00000    0.04330    0.06485 =
         0.05115    0.03479    0.01109    0.01259
AFIX  43
H4    2   -0.104803    0.299549   -0.088189    11.00000   -1.20000
AFIX   0
C5    1    0.005958    0.177312   -0.051466    11.00000    0.04776    0.05342 =
         0.04531    0.02073    0.01141    0.00646
AFIX  43
H5    2   -0.045137    0.103646   -0.131901    11.00000   -1.20000
AFIX   0
C6    1    0.116582    0.166791    0.039945    11.00000    0.04412    0.04321 =
         0.04670    0.02057    0.01803    0.01228
AFIX  43
H6    2    0.141472    0.087683    0.022031    11.00000   -1.20000
AFIX   0
C7    1    0.188375    0.277685    0.158302    11.00000    0.03616    0.04201 =
         0.04260    0.02399    0.02035    0.01364
C8    1    0.312061    0.305338    0.279977    11.00000    0.03996    0.04019 =
         0.03642    0.02046    0.02090    0.01769
C9    1    0.326401    0.189350    0.302143    11.00000    0.03788    0.04162 =
         0.04054    0.02230    0.01493    0.01496
C10   1    0.280132    0.173406    0.389923    11.00000    0.05916    0.05187 =
         0.05507    0.03298    0.03055    0.02376
AFIX  43
H10   2    0.241602    0.236379    0.437487    11.00000   -1.20000
AFIX   0
C11   1    0.290541    0.064769    0.407751    11.00000    0.08570    0.06188 =
         0.06573    0.04410    0.03541    0.02529
AFIX  43
H11   2    0.259790    0.055616    0.467769    11.00000   -1.20000
AFIX   0
C12   1    0.345625   -0.029463    0.338008    11.00000    0.07616    0.05047 =
         0.06652    0.03800    0.01713    0.02339
AFIX  43
H12   2    0.352027   -0.102572    0.350280    11.00000   -1.20000
AFIX   0
C13   1    0.391314   -0.015653    0.250009    11.00000    0.06582    0.05040 =
         0.06456    0.02748    0.02311    0.03059
AFIX  43
H13   2    0.428860   -0.079550    0.202355    11.00000   -1.20000
AFIX   0
C14   1    0.381825    0.092732    0.231824    11.00000    0.05911    0.05116 =
         0.05535    0.02957    0.02955    0.02648
AFIX  43
H14   2    0.412941    0.101219    0.171703    11.00000   -1.20000
AFIX   0
C15   1    0.196562    0.599882    0.398053    11.00000    0.04708    0.04367 =
         0.04534    0.02571    0.02465    0.02133
C16   1    0.276824    0.732809    0.468999    11.00000    0.05402    0.04694 =
         0.05769    0.02655    0.02815    0.02091
AFIX  43
H16   2    0.372562    0.760461    0.471564    11.00000   -1.20000
AFIX   0
C17   1    0.215980    0.825635    0.536575    11.00000    0.07538    0.04574 =
         0.06866    0.02434    0.03455    0.02699
AFIX  43
H17   2    0.270921    0.915245    0.584013    11.00000   -1.20000
AFIX   0
C18   1    0.075080    0.786043    0.533873    11.00000    0.07966    0.06553 =
         0.07838    0.03000    0.04905    0.04304
AFIX  43
H18   2    0.033652    0.848652    0.578114    11.00000   -1.20000
AFIX   0
C19   1   -0.004018    0.653911    0.465695    11.00000    0.07004    0.07215 =
         0.10892    0.03166    0.06087    0.03013
AFIX  43
H19   2   -0.098636    0.626395    0.465144    11.00000   -1.20000
AFIX   0
C20   1    0.055706    0.561342    0.397821    11.00000    0.06106    0.05143 =
         0.08990    0.02202    0.04718    0.01828
AFIX  43
H20   2    0.000566    0.471789    0.351256    11.00000   -1.20000
AFIX   0
C21   1    0.419205    0.531865    0.330859    11.00000    0.03982    0.03980 =
         0.03675    0.01981    0.01805    0.01321
AFIX  13
H21   2    0.482218    0.594843    0.420328    11.00000   -1.20000
AFIX   0
C22   1    0.442400    0.599545    0.255667    11.00000    0.04577    0.04437 =
         0.04574    0.02378    0.02130    0.01255
C23   1    0.618875    0.676076    0.187038    11.00000    0.07808    0.11640 =
         0.09836    0.08063    0.04701    0.01876
PART    1
AFIX  23
H23A  2    0.537771    0.633372    0.103673    21.00000   -1.20000
H23B  2    0.629555    0.770723    0.227242    21.00000   -1.20000
PART    2
H23C  2    0.627524    0.605303    0.114733   -21.00000   -1.20000
H23D  2    0.534352    0.704648    0.154216   -21.00000   -1.20000
AFIX   0
PART    1
C24   1    0.755775    0.654300    0.174865    21.00000    0.07795    0.19884 =
         0.14075    0.13044    0.07205    0.05668
AFIX 137
H24A  2    0.785424    0.698625    0.132237    21.00000   -1.50000
H24B  2    0.740961    0.560538    0.126405    21.00000   -1.50000
H24C  2    0.833195    0.689064    0.257751    21.00000   -1.50000
AFIX   0
PART    2
C24'  1    0.751620    0.773416    0.245501   -21.00000    0.15642    0.14285 =
         0.11377    0.07697    0.04053   -0.04390
AFIX 137
H24D  2    0.831696    0.742076    0.278670   -21.00000   -1.50000
H24E  2    0.746993    0.850251    0.313860   -21.00000   -1.50000
H24F  2    0.770126    0.796816    0.185354   -21.00000   -1.50000
AFIX   0
PART    0
C25   1    0.461336    0.399103    0.299902    11.00000    0.03825    0.04450 =
         0.03455    0.02188    0.01701    0.01598
AFIX  13
H25   2    0.543271    0.412099    0.375257    11.00000   -1.20000
AFIX   0
C26   1    0.507686    0.346211    0.188077    11.00000    0.04286    0.04761 =
         0.04411    0.02288    0.02308    0.01437
C27   1    0.684768    0.251725    0.114795    11.00000    0.10912    0.13436 =
         0.10080    0.06735    0.08546    0.07923
PART    3
AFIX  23
H27A  2    0.598784    0.198551    0.034646    31.00000   -1.20000
H27B  2    0.743915    0.321383    0.109078    31.00000   -1.20000
PART    4
H27C  2    0.786362    0.302927    0.138391   -31.00000   -1.20000
H27D  2    0.619107    0.248190    0.037996   -31.00000   -1.20000
AFIX   0
PART    3
C28   1    0.775047    0.169097    0.137557    31.00000    0.09643    0.07841 =
         0.10945    0.04435    0.07334    0.04627
AFIX 137
H28A  2    0.859924    0.221828    0.217019    31.00000   -1.50000
H28B  2    0.809989    0.131640    0.070117    31.00000   -1.50000
H28C  2    0.715466    0.098692    0.140721    31.00000   -1.50000
AFIX   0
PART    4
C28'  1    0.674125    0.115525    0.090885   -31.00000    0.12093    0.09943 =
         0.10858    0.02371    0.09056    0.04672
AFIX 137
H28D  2    0.726295    0.116734    0.169157   -31.00000   -1.50000
H28E  2    0.718981    0.074619    0.031398   -31.00000   -1.50000
H28F  2    0.570103    0.065671    0.056380   -31.00000   -1.50000
AFIX   0
PART    0
O1    3    0.270652    0.401562    0.374144    11.00000    0.04659    0.04095 =
         0.04108    0.02428    0.02591    0.02066
O2    3    0.349757    0.635840    0.201589    11.00000    0.06220    0.07502 =
         0.08246    0.05925    0.03335    0.02999
O3    3    0.583903    0.620901    0.263827    11.00000    0.04897    0.07850 =
         0.06688    0.04970    0.02960    0.01522
O4    3    0.440605    0.333496    0.086218    11.00000    0.06347    0.10424 =
         0.04312    0.03823    0.02811    0.02970
O5    3    0.632611    0.311265    0.217217    11.00000    0.06237    0.09353 =
         0.06710    0.04625    0.04452    0.04676
HKLF 4
REM  BK in P-1
REM R1 =  0.0411 for   3271 Fo > 4sig(Fo)  and  0.0540 for all   4124 data
REM    323 parameters refined using     40 restraints
END
WGHT      0.0507      0.2839
REM Highest difference peak  0.228,  deepest hole -0.175,  1-sigma level  0.051
Q1    1   0.1953  0.7010  0.3832  11.00000  0.05    0.21
Q2    1   0.4405  0.0126  0.3334  11.00000  0.05    0.20
Q3    1   0.1157  0.7996  0.4684  11.00000  0.05    0.20
Q4    1   0.0165  0.7284  0.4454  11.00000  0.05    0.19
Q5    1   0.3346  0.2548  0.3005  11.00000  0.05    0.19
Q6    1   0.2971 -0.1409  0.3168  11.00000  0.05    0.18
Q7    1   0.3869  0.3393  0.2801  11.00000  0.05    0.17
Q8    1   0.3384  0.5255  0.3265  11.00000  0.05    0.17
Q9    1   0.4365  0.1626  0.3151  11.00000  0.05    0.17
Q10   1   0.5991  0.8172  0.2501  11.00000  0.05    0.16
Q11   1   0.2328  0.5554  0.3658  11.00000  0.05    0.16
Q12   1   0.2032  0.0750  0.3549  11.00000  0.05    0.16
Q13   1   0.6545  0.3949  0.2228  11.00000  0.05    0.16
Q14   1   0.7645  0.7156  0.2178  11.00000  0.05    0.16
Q15   1   0.1576  0.0319  0.4377  11.00000  0.05    0.16
Q16   1   0.1155 -0.0191  0.4046  11.00000  0.05    0.16
Q17   1   0.1007  0.1873 -0.0232  11.00000  0.05    0.16
Q18   1   0.6808  0.2915  0.0565  11.00000  0.05    0.16
Q19   1   0.2131  0.0177  0.3937  11.00000  0.05    0.15
Q20   1   0.3655  0.2195  0.3759  11.00000  0.05    0.15
;
data_global
_journal_date_recd_electronic     2012-12-10
_journal_date_accepted     2013-01-28
_journal_name_full     'Acta Crystallographica, Section E'
_journal_year     2013
_journal_volume     69
_journal_issue      3
_journal_page_first     o323
_journal_page_last     o323
_journal_paper_category     QO
_journal_paper_doi     10.1107/S1600536813002791
_journal_coeditor_code     IM2416
_publ_contact_author_name     'P. R. Seshadri'
_publ_contact_author_address
;
PostGraduate & Research Department of Physics,
Agurchand Manmull Jain College,
Chennai 600 114,
India
;
_publ_contact_author_email     'seshadri_pr@yahoo.com'
_publ_contact_author_fax     ?
_publ_contact_author_phone     '9444225095'
_publ_section_title
;\
Diethyl
1,8-diphenyl-11-oxatricyclo[6.2.1.0^2,7^]undeca-2,4,6-triene-9,10-\
dicarboxylate
;
loop_
    _publ_author_name
    _publ_author_footnote
    _publ_author_address
    'Balakrishnan, B.' .
;
Department of Physics,
P. T. Lee Chengalvaraya Naicker College of Engineering & Technology,
Kancheepuram 631 502,
India
;
    'Nandakumar, Meganathan' .
;
Department of Organic Chemistry,
University of Madras,
Guindy Campus,
Chennai 600 025,
India
;
    'Seshadri, P. R.' .
;
PostGraduate & Research Department of Physics,
Agurchand Manmull Jain College,
Chennai 600 114,
India
;
    'Mohanakrishnan, Arasambattu K.' .
;
Department of Organic Chemistry,
University of Madras,
Guindy Campus,
Chennai 600 025,
India
;
