# Supplementary material for: Diethyl 1,8-diphenyl-11-oxatricyclo­[6.2.1.02,7]undeca-2,4,6-triene-9,10-dicarboxyl­ate
Source: Acta Crystallogr Sect E Struct Rep Online. 2013 Feb 2;69(Pt 3):o323. doi: 10.1107/S1600536813002791 (PMC3588525; doi:10.1107/S1600536813002791)
Supplement: Supplementary file 2 [file e-69-0o323-Isup2.hkl]

#
# h,k,l, Fc-squared, Fo-squared, sigma(Fo-squared) and status flag
#
data_I
_shelx_title ' BK in P-1'
_shelx_refln_list_code          4
_shelx_F_calc_maximum      170.69
_exptl_crystal_F_000       468.00
_reflns_d_resolution_high  0.8409
 
loop_
 _symmetry_equiv_pos_as_xyz
 'x, y, z'
 '-x, -y, -z'
 
_cell_length_a     9.7126
_cell_length_b    11.5930
_cell_length_c    12.5989
_cell_angle_alpha 115.013
_cell_angle_beta  107.126
_cell_angle_gamma  97.431
 
_shelx_F_squared_multiplier     1.000
 
loop_
 _refln_index_h
 _refln_index_k
 _refln_index_l
 _refln_F_squared_calc
 _refln_F_squared_meas
 _refln_F_squared_sigma
 _refln_observed_status
   1   0   0     2890.81     2304.69     51.15 o
   2   0   0      344.63      336.82      3.38 o
   3   0   0     2771.55     2669.37     25.47 o
   4   0   0      127.10      119.67      1.60 o
   5   0   0      179.98      176.26      2.39 o
   6   0   0        8.12        4.34      0.45 o
   7   0   0       48.93       48.41      1.56 o
   8   0   0        0.83        0.62      0.92 o
   9   0   0        1.41        0.29      1.65 o
  10   0   0        0.37        0.79      2.20 o
 -10   1   0       46.57       44.83      2.75 o
  -9   1   0        0.68       -0.31      1.10 o
  -8   1   0      142.22      148.13      2.97 o
  -7   1   0       35.18       30.85      1.46 o
  -6   1   0      137.13      138.07      2.07 o
  -5   1   0       12.52       17.81      0.62 o
  -4   1   0     1172.08     1197.05     12.61 o
  -3   1   0      318.40      282.64      3.07 o
  -2   1   0     1932.11     1872.70     18.81 o
  -1   1   0      856.63      855.98     10.89 o
   0   1   0     6068.54     3826.69    128.99 o
   1   1   0       15.89       16.08      0.34 o
   2   1   0      748.29      611.10      6.66 o
   3   1   0      226.87      202.82      2.18 o
   4   1   0       23.74       21.63      0.64 o
   5   1   0       75.15       69.27      1.30 o
   6   1   0      397.23      380.28      5.07 o
   7   1   0       26.99       28.77      0.97 o
   8   1   0        0.26       -1.23      0.84 o
   9   1   0       19.09       19.92      1.63 o
  10   1   0       10.20       12.48      1.67 o
 -10   2   0       19.77       24.02      1.75 o
  -9   2   0       10.26        9.90      1.26 o
  -8   2   0       17.48       14.80      1.04 o
  -7   2   0       14.86       12.97      0.78 o
  -6   2   0       72.49       76.92      1.63 o
  -5   2   0      301.08      304.07      3.90 o
  -4   2   0      291.80      307.92      3.63 o
  -3   2   0       36.92       33.98      0.70 o
  -2   2   0       36.08       33.35      0.64 o
  -1   2   0     1016.92      991.65     10.03 o
   0   2   0     2244.01     2239.05     33.47 o
   1   2   0       42.27       41.73      2.36 o
   2   2   0      461.01      472.84      9.87 o
   3   2   0      119.27      119.53      1.60 o
   4   2   0      377.68      388.96      4.77 o
   5   2   0      293.89      306.46      4.26 o
   6   2   0      167.04      159.03      2.72 o
   7   2   0        2.03       -0.01      0.62 o
   8   2   0       17.73       22.92      1.27 o
   9   2   0        8.37        9.58      2.25 o
 -11   3   0        5.79        5.19      2.07 o
 -10   3   0       23.44       26.20      1.84 o
  -9   3   0       14.13       13.06      1.05 o
  -8   3   0      130.32      127.71      2.84 o
  -7   3   0      121.09      121.88      2.78 o
  -6   3   0       10.30       11.17      0.75 o
  -5   3   0      528.04      529.24      6.41 o
  -4   3   0        0.71        0.78      0.36 o
  -3   3   0      194.34      215.48      3.74 o
  -2   3   0      454.81      464.83      4.72 o
  -1   3   0     1434.79     1400.51     16.80 o
   0   3   0     1775.65     1724.91     22.80 o
   1   3   0     4109.93     3813.43    128.16 o
   2   3   0      315.76      263.55      4.98 o
   3   3   0       27.73       24.87      1.24 o
   4   3   0      347.17      343.43      5.75 o
   5   3   0        6.29        4.02      0.61 o
   6   3   0      151.49      146.27      2.80 o
   7   3   0        7.60        7.55      0.73 o
   8   3   0       66.03       67.86      1.94 o
   9   3   0       62.61       71.10      3.86 o
 -11   4   0        2.64        2.45      1.32 o
 -10   4   0       17.26       20.50      1.79 o
  -9   4   0      228.70      225.77      4.39 o
  -8   4   0       29.23       32.22      1.45 o
  -7   4   0        2.21        1.61      0.64 o
  -6   4   0        6.31        7.21      0.65 o
  -5   4   0       49.94       56.53      1.29 o
  -4   4   0     1012.06     1079.72     11.95 o
  -3   4   0      354.64      368.06      4.40 o
  -2   4   0      177.58      178.03      2.24 o
  -1   4   0      230.15      206.11      2.28 o
   0   4   0     1650.86     1720.27     22.46 o
   1   4   0      162.86      155.58      6.70 o
   2   4   0      370.51      369.58     11.24 o
   3   4   0       37.26       40.69      1.61 o
   4   4   0      207.21      215.00      3.81 o
   5   4   0       39.18       35.99      1.29 o
   6   4   0       36.25       46.21      6.40 o
   7   4   0        4.73        2.42      1.20 o
   8   4   0        0.94        1.31      1.35 o
 -10   5   0       40.51       44.19      2.84 o
  -9   5   0       44.49       45.65      2.06 o
  -8   5   0      173.83      176.33      3.80 o
  -7   5   0        9.96        8.75      0.87 o
  -6   5   0       76.05       78.20      2.01 o
  -5   5   0      174.90      180.86      3.31 o
  -4   5   0        0.11        1.80      0.45 o
  -3   5   0     1385.38     1585.53     18.10 o
  -2   5   0      232.42      233.48      4.86 o
  -1   5   0        7.74        6.00      0.39 o
   0   5   0      664.30      714.67     12.63 o
   1   5   0      115.82      126.49      3.66 o
   2   5   0       14.32        9.82      1.98 o
   3   5   0       77.71       67.52      4.35 o
   4   5   0       14.27       13.10      0.91 o
   5   5   0        6.10        5.76      0.77 o
   6   5   0       13.77       11.22      1.39 o
   7   5   0        0.07        1.33      1.18 o
   8   5   0        1.74        5.16      2.42 o
 -10   6   0       25.84       25.85      1.91 o
  -9   6   0      154.45      160.39      4.21 o
  -8   6   0      540.75      557.03      9.45 o
  -7   6   0       31.71       24.32      1.28 o
  -6   6   0       16.98       17.26      1.09 o
  -5   6   0      405.00      423.31      5.94 o
  -4   6   0        7.63        8.37      0.62 o
  -3   6   0      149.70      183.82      2.81 o
  -2   6   0        2.22        3.52      0.34 o
  -1   6   0        0.86        0.18      0.30 o
   0   6   0       59.54       55.89      1.80 o
   1   6   0       32.47       38.26      1.87 o
   2   6   0       12.71       11.85      2.39 o
   3   6   0        9.57        9.48      2.35 o
   4   6   0        7.56        7.58      2.00 o
   5   6   0       36.92       34.72      2.01 o
   6   6   0       23.47       23.87      1.77 o
   7   6   0        0.03        1.49      1.84 o
 -10   7   0       20.80       21.56      1.98 o
  -9   7   0       76.14       75.82      3.05 o
  -8   7   0       71.45       68.54      2.44 o
  -7   7   0       50.51       43.99      2.62 o
  -6   7   0      178.04      188.51      3.31 o
  -5   7   0        0.42       -0.03      0.50 o
  -4   7   0      134.89      145.20      2.52 o
  -3   7   0      188.49      178.35      2.90 o
  -2   7   0       12.49       17.05      0.65 o
  -1   7   0       36.41       38.51      0.99 o
   0   7   0        1.98        1.93      0.43 o
   1   7   0      122.16      109.58      4.29 o
   2   7   0        3.23        3.31      1.98 o
   3   7   0       20.40       16.99      2.37 o
   4   7   0       28.90       28.02      3.02 o
   5   7   0        9.99       12.93      3.90 o
   6   7   0       22.94       24.36      1.88 o
 -10   8   0       17.20       20.63      2.05 o
  -9   8   0        8.03        5.12      1.42 o
  -8   8   0       27.30       23.60      1.82 o
  -7   8   0       37.60       36.90      2.07 o
  -6   8   0      148.29      139.72      2.96 o
  -5   8   0       22.44       22.34      1.05 o
  -4   8   0       23.29       29.18      1.13 o
  -3   8   0       23.74       26.24      0.86 o
  -2   8   0       59.88       67.35      1.56 o
  -1   8   0       29.75       32.16      0.92 o
   0   8   0       22.47       21.47      1.03 o
   1   8   0       56.38       58.24      1.91 o
   3   8   0       58.67       57.78      8.76 o
   4   8   0        3.84        0.87      1.69 o
   5   8   0        2.59        3.10      2.18 o
   6   8   0        0.24        2.38      2.42 o
  -9   9   0        0.75        0.63      1.39 o
  -8   9   0        2.28        3.09      1.41 o
  -7   9   0      115.02      104.83      5.05 o
  -6   9   0       35.72       30.60      1.74 o
  -5   9   0       35.15       40.03      1.79 o
  -4   9   0      347.61      379.47      6.46 o
  -3   9   0       21.82       23.56      1.35 o
  -2   9   0      729.53      733.65     12.41 o
  -1   9   0      168.55      174.60      7.11 o
   0   9   0      252.29      259.50      9.42 o
   1   9   0       33.10       34.52      2.20 o
   3   9   0        9.39        9.71      3.63 o
   4   9   0        0.01        0.53      1.91 o
  -8  10   0        7.88        5.22      2.58 o
  -7  10   0        3.39        5.56      1.78 o
  -6  10   0        3.77        3.58      1.09 o
  -5  10   0       48.52       42.12      2.52 o
  -4  10   0       17.58       17.16      1.29 o
  -3  10   0       11.20       11.17      1.97 o
  -2  10   0       14.53       13.78      1.46 o
  -1  10   0       30.80       34.98      2.93 o
   0  10   0      108.35      109.57      4.99 o
   1  10   0        5.57        6.62      1.36 o
   3  10   0        4.57        5.83      3.63 o
  -7  11   0        4.89        4.48      1.78 o
  -6  11   0        0.32        1.92      1.37 o
  -5  11   0       22.70       25.62      1.66 o
  -4  11   0        3.63        0.22      1.17 o
  -3  11   0       10.59       12.13      1.51 o
  -2  11   0        1.21        1.74      1.46 o
  -1  11   0        1.03        1.84      1.41 o
   0  11   0        1.30        1.46      1.30 o
   1  11   0        0.38        0.62      1.17 o
   2  11   0        0.52       -0.51      0.94 o
  -6  12   0        2.38        5.44      1.19 o
  -5  12   0        7.36        4.79      1.68 o
  -4  12   0        0.12       -0.51      1.22 o
  -3  12   0        0.48        0.46      1.02 o
  -2  12   0        1.39        1.63      1.68 o
  -1  12   0        7.44       11.66      2.11 o
  -1 -12   1        4.51        2.01      1.44 o
   0 -12   1        4.42        2.33      1.52 o
   1 -12   1        0.28        1.76      1.57 o
   2 -12   1       19.50       28.14      3.06 o
   3 -12   1       57.67       60.28      3.03 o
   4 -12   1        1.82        2.05      1.44 o
   5 -12   1        0.02        1.47      1.44 o
   6 -12   1        1.09        2.64      1.57 o
  -3 -11   1        3.14        6.18      3.77 o
  -2 -11   1       10.39       11.86      1.57 o
  -1 -11   1       12.53       10.98      1.71 o
   0 -11   1        0.03        0.16      1.19 o
   1 -11   1       27.65       23.67      2.49 o
   2 -11   1        0.84        1.23      0.74 o
   3 -11   1       22.17       19.62      1.80 o
   4 -11   1        3.34        2.32      1.50 o
   5 -11   1        4.89        2.25      1.41 o
   6 -11   1        1.80        1.00      1.41 o
   7 -11   1        6.51        3.81      1.81 o
   8 -11   1        0.66        0.62      1.69 o
  -4 -10   1       12.13       15.86      4.58 o
  -3 -10   1        2.22        4.88      3.42 o
  -2 -10   1       74.08       72.69      3.53 o
  -1 -10   1      103.51      102.49      4.58 o
   0 -10   1       15.03       17.95      2.01 o
   1 -10   1       42.52       36.96      3.01 o
   2 -10   1      103.20       91.08      2.74 o
   3 -10   1       82.62       80.20      3.87 o
   4 -10   1       50.13       49.44      2.13 o
   5 -10   1        5.63        4.31      1.08 o
   6 -10   1       25.50       25.10      2.38 o
   7 -10   1        4.46        1.28      3.01 o
   8 -10   1        2.84        1.28      1.71 o
  -5  -9   1        7.91        7.83      2.68 o
  -4  -9   1       43.49       44.13      4.01 o
  -3  -9   1        5.82        3.28      3.17 o
  -2  -9   1        7.70        6.79      0.79 o
  -1  -9   1      182.28      173.41      4.66 o
   0  -9   1      174.99      166.76      4.71 o
   1  -9   1       62.97       51.56      1.49 o
   2  -9   1      109.83      108.11      2.20 o
   3  -9   1      548.70      559.62      7.41 o
   4  -9   1      374.37      393.51      6.03 o
   5  -9   1        5.78        5.09      0.91 o
   6  -9   1      239.58      255.47      5.00 o
   7  -9   1       27.28       28.79      1.88 o
   8  -9   1        3.61        2.45      1.23 o
   9  -9   1        5.99        7.47      1.57 o
  -6  -8   1        0.37        1.96      2.41 o
  -5  -8   1        0.14       -0.35      0.81 o
  -4  -8   1       16.07       17.42      2.68 o
  -3  -8   1        0.04       -0.31      1.47 o
  -2  -8   1      167.54      180.47      4.50 o
  -1  -8   1        8.92        7.37      0.66 o
   0  -8   1        7.65        8.75      0.68 o
   1  -8   1       31.79       26.68      0.89 o
   2  -8   1       35.91       30.95      0.91 o
   3  -8   1        8.86        8.17      0.86 o
   4  -8   1       50.56       54.06      2.01 o
   5  -8   1      128.83      128.20      2.61 o
   6  -8   1        2.82        2.56      0.77 o
   7  -8   1      121.07      120.59      3.20 o
   8  -8   1       54.88       55.42      2.54 o
   9  -8   1       59.96       58.98      2.77 o
  10  -8   1       13.57       13.82      1.87 o
  -7  -7   1       21.26       24.06      3.59 o
  -6  -7   1        3.21        4.45      1.17 o
  -5  -7   1        0.08       -1.17      0.78 o
  -4  -7   1        3.31        2.80      1.80 o
  -3  -7   1        0.97       -0.70      1.30 o
  -2  -7   1       26.42       25.76      1.82 o
  -1  -7   1       45.76       49.99      1.41 o
   0  -7   1       30.58       29.85      0.86 o
   1  -7   1       33.18       28.04      0.87 o
   2  -7   1      173.26      178.32      2.51 o
   3  -7   1       35.17       36.16      1.42 o
   4  -7   1       24.36       26.60      1.47 o
   5  -7   1       31.90       33.36      1.18 o
   6  -7   1        0.77        0.75      0.57 o
   7  -7   1       93.58       94.57      4.22 o
   8  -7   1       94.87      104.52      3.03 o
   9  -7   1       96.92      107.27      3.24 o
  10  -7   1       28.22       29.35      2.21 o
  -8  -6   1        4.89        5.63      2.62 o
  -7  -6   1        1.04       -0.09      1.13 o
  -6  -6   1       49.39       56.41      2.69 o
  -5  -6   1      111.78      105.99      2.73 o
  -4  -6   1      171.81      169.83      3.72 o
  -3  -6   1      229.90      235.80      5.90 o
  -2  -6   1       33.74       36.24      1.65 o
  -1  -6   1       22.68       20.70      0.79 o
   0  -6   1        3.82        4.28      0.32 o
   1  -6   1       81.49       84.19      1.40 o
   2  -6   1      720.95      756.73     10.23 o
   3  -6   1       41.40       34.00      0.94 o
   4  -6   1       41.39       39.85      1.18 o
   5  -6   1      167.45      162.65      3.08 o
   6  -6   1       28.00       29.64      1.28 o
   7  -6   1      139.43      132.40      2.93 o
   8  -6   1        0.02        0.27      0.90 o
   9  -6   1       14.49       14.07      1.43 o
  10  -6   1       15.85       14.24      1.82 o
  -8  -5   1        0.13        1.01      1.34 o
  -7  -5   1       36.46       33.92      2.27 o
  -6  -5   1       10.60        7.31      1.23 o
  -5  -5   1        2.43        2.58      0.79 o
  -4  -5   1       36.88       28.00      0.99 o
  -3  -5   1      151.69      159.95      4.50 o
  -2  -5   1       17.87       16.60      1.06 o
  -1  -5   1      329.00      306.19      5.85 o
   0  -5   1      723.34      795.34     10.52 o
   1  -5   1        4.54       12.77      0.43 o
   2  -5   1        9.16        4.66      0.39 o
   3  -5   1       58.71       56.61      1.19 o
   4  -5   1        9.15       14.38      1.04 o
   5  -5   1      120.05      119.87      2.26 o
   6  -5   1      101.76       97.43      2.24 o
   7  -5   1        4.89        7.85      0.89 o
   8  -5   1       90.95       90.37      2.73 o
   9  -5   1       36.08       38.03      1.90 o
  10  -5   1        1.26        2.10      1.34 o
  -9  -4   1        4.61        5.20      2.08 o
  -8  -4   1        2.43        4.27      1.38 o
  -7  -4   1        5.16        3.09      1.26 o
  -6  -4   1      169.34      169.05      3.53 o
  -5  -4   1      181.72      160.22      3.22 o
  -4  -4   1       67.87       64.09      1.55 o
  -3  -4   1       42.35       48.87      1.12 o
  -2  -4   1      581.34      537.99      9.80 o
  -1  -4   1       47.64       39.82      1.20 o
   0  -4   1      111.67       96.22      1.40 o
   1  -4   1      122.00      120.56      1.66 o
   2  -4   1      198.34      215.00      2.73 o
   3  -4   1      361.89      360.44      4.57 o
   4  -4   1        0.01       -0.23      0.35 o
   5  -4   1       14.83       15.46      0.76 o
   6  -4   1      120.16      112.71      2.27 o
   7  -4   1       23.39       21.70      1.07 o
   8  -4   1       95.62      100.98      2.51 o
   9  -4   1       12.52       11.30      1.23 o
  10  -4   1        2.45        1.37      1.14 o
  -9  -3   1       67.21       74.28      2.70 o
  -8  -3   1        0.09        0.49      0.66 o
  -7  -3   1        0.31       -0.20      0.54 o
  -6  -3   1      193.08      175.43      3.00 o
  -5  -3   1       77.41       71.07      1.43 o
  -4  -3   1      187.97      161.53      2.37 o
  -3  -3   1     1108.52     1051.90     13.42 o
  -2  -3   1        4.38        4.14      0.31 o
  -1  -3   1        7.97       11.54      0.61 o
   0  -3   1        7.32        8.49      0.24 o
   1  -3   1      203.62      210.51      2.46 o
   2  -3   1       15.91       18.20      0.49 o
   3  -3   1       44.77       38.41      0.79 o
   4  -3   1      265.00      294.13      3.67 o
   5  -3   1       70.56       75.76      1.47 o
   6  -3   1        7.67        5.97      0.59 o
   7  -3   1       10.55       11.39      0.80 o
   8  -3   1       46.94       47.38      1.56 o
   9  -3   1       44.75       43.27      2.13 o
  10  -3   1        3.29        3.35      1.17 o
 -10  -2   1        1.27        0.50      1.80 o
  -9  -2   1        9.20        8.64      1.46 o
  -8  -2   1        1.93        1.45      1.33 o
  -7  -2   1       22.16       20.23      1.05 o
  -6  -2   1        9.71       13.50      0.93 o
  -5  -2   1      350.55      374.40      4.70 o
  -4  -2   1      767.72      775.78      8.53 o
  -3  -2   1      770.96      709.95      8.28 o
  -2  -2   1     2609.61     2485.64     28.21 o
  -1  -2   1     2166.80     2116.10     25.03 o
   0  -2   1      120.97      120.71      1.75 o
   1  -2   1     3353.84     3374.15     35.60 o
   2  -2   1      184.72      154.24      2.14 o
   3  -2   1        0.17        0.25      0.21 o
   4  -2   1        1.67        0.42      0.31 o
   5  -2   1       24.45       26.74      0.79 o
   6  -2   1      493.22      520.36      6.41 o
   7  -2   1        0.25       -0.61      0.47 o
   8  -2   1       63.50       59.47      1.71 o
   9  -2   1        0.20       -0.54      1.22 o
  10  -2   1       19.04       19.09      1.62 o
 -10  -1   1        6.94        2.34      1.28 o
  -9  -1   1        0.20       -0.86      1.23 o
  -8  -1   1        2.23        3.38      0.94 o
  -7  -1   1       22.52       20.73      1.23 o
  -6  -1   1      119.62      112.36      2.18 o
  -5  -1   1     1178.97     1266.62     14.68 o
  -4  -1   1     1180.67     1256.79     14.47 o
  -3  -1   1      295.44      302.26      3.80 o
  -2  -1   1     6422.95     6953.72     74.01 o
  -1  -1   1      288.91      279.76      3.23 o
   0  -1   1     2821.53     1800.97    125.65 o
   1  -1   1      724.56      715.12      7.28 o
   2  -1   1     1843.89     1826.36     17.13 o
   3  -1   1       10.93       14.46      0.41 o
   4  -1   1      129.05      129.41      1.78 o
   5  -1   1       78.49       82.90      1.33 o
   6  -1   1        0.20       -0.17      0.36 o
   7  -1   1       71.50       62.83      1.60 o
   8  -1   1        1.67        0.59      0.80 o
   9  -1   1        2.91        2.12      1.18 o
  10  -1   1        4.93        4.65      2.17 o
 -10   0   1        2.97        2.88      1.28 o
  -9   0   1       13.55       13.18      1.59 o
  -8   0   1       38.03       36.12      1.46 o
  -7   0   1      135.00      130.26      2.73 o
  -6   0   1        0.64        1.27      0.39 o
  -5   0   1      301.75      294.92      3.46 o
  -4   0   1      202.45      196.76      2.28 o
  -3   0   1        2.82        1.36      0.22 o
  -2   0   1      526.40      531.24      5.23 o
  -1   0   1     5943.26     5726.74    194.09 o
   1   0   1     3856.39     3935.20     39.68 o
   2   0   1     4117.51     3945.73     36.07 o
   3   0   1      349.58      337.86      3.50 o
   4   0   1      561.38      482.26      5.51 o
   5   0   1       47.54       39.72      0.95 o
   6   0   1      329.23      312.87      3.75 o
   7   0   1      116.20      109.50      2.63 o
   8   0   1        0.59       -0.42      0.88 o
   9   0   1        7.88        5.52      1.29 o
  10   0   1        0.19        0.24      1.20 o
 -11   1   1       24.25       24.37      2.28 o
 -10   1   1        0.00       -0.10      1.26 o
  -9   1   1        1.00        0.37      1.15 o
  -8   1   1        7.37        6.93      0.73 o
  -7   1   1       34.00       34.65      1.46 o
  -6   1   1       11.37       14.30      0.70 o
  -5   1   1       83.62       98.83      1.65 o
  -4   1   1      210.99      205.84      2.56 o
  -3   1   1      929.04      937.53      9.40 o
  -2   1   1      819.09      851.54      8.70 o
  -1   1   1      605.39      586.08      6.45 o
   0   1   1     1711.13     1734.65     20.42 o
   1   1   1      507.13      498.40      8.57 o
   2   1   1      922.75      773.73      8.39 o
   3   1   1      763.39      710.87      7.80 o
   4   1   1       79.84       85.84      1.43 o
   5   1   1      701.73      703.57      9.06 o
   6   1   1      372.27      380.97      5.19 o
   7   1   1      132.35      138.95      3.35 o
   8   1   1       24.74       27.14      3.02 o
   9   1   1       34.78       37.32      2.53 o
 -11   2   1        3.19        2.56      1.59 o
 -10   2   1       14.42       14.16      3.28 o
  -9   2   1        7.74        7.03      0.95 o
  -8   2   1        4.45        6.07      0.77 o
  -7   2   1      305.96      310.85      5.75 o
  -6   2   1      351.94      360.96      5.14 o
  -5   2   1      617.99      642.90      7.60 o
  -4   2   1      495.40      502.24      6.79 o
  -3   2   1        8.00       10.93      0.54 o
  -2   2   1      167.08      171.76      2.12 o
  -1   2   1     2506.62     2597.78     29.02 o
   0   2   1     3287.58     3322.53     59.57 o
   1   2   1       50.37       45.80      2.71 o
   2   2   1      242.35      243.73      4.64 o
   3   2   1      692.92      658.22      8.51 o
   4   2   1       75.31       63.58      1.22 o
   5   2   1      256.53      255.44      3.65 o
   6   2   1        4.38        3.98      0.54 o
   7   2   1       82.57       85.82      2.65 o
   8   2   1        2.60        2.80      0.82 o
   9   2   1       86.53      105.33      3.36 o
 -11   3   1        3.71        3.32      1.28 o
 -10   3   1       20.11       16.57      1.61 o
  -9   3   1        2.11        1.22      0.80 o
  -8   3   1      410.58      414.55      6.13 o
  -7   3   1       57.87       57.54      1.63 o
  -6   3   1        8.79        8.08      0.70 o
  -5   3   1        5.37        3.32      0.48 o
  -4   3   1      459.12      518.02      6.13 o
  -3   3   1      254.25      284.99      3.67 o
  -2   3   1      258.41      274.62      3.21 o
  -1   3   1     1314.19     1312.92     12.65 o
   0   3   1     1008.13      980.90     20.42 o
   1   3   1      603.58      548.48     19.82 o
   2   3   1      115.58      131.19      3.95 o
   3   3   1       71.74       62.62      2.11 o
   4   3   1       51.38       58.47      1.48 o
   5   3   1      140.41      140.24      2.62 o
   6   3   1       99.56      102.63      3.67 o
   7   3   1      186.82      184.66      5.64 o
   8   3   1       57.52       61.21      3.30 o
   9   3   1        0.28       -1.42      1.52 o
 -11   4   1        0.34        0.17      1.31 o
 -10   4   1        1.54        1.77      1.28 o
  -9   4   1        5.41        6.14      1.05 o
  -8   4   1       23.66       24.33      1.33 o
  -7   4   1      126.42      126.04      2.73 o
  -6   4   1        2.59        3.75      0.61 o
  -5   4   1        1.86        0.88      0.45 o
  -4   4   1       23.14       19.91      0.76 o
  -3   4   1      331.82      370.78      4.39 o
  -2   4   1     2088.38     2120.85     23.94 o
  -1   4   1      117.13      136.18      1.80 o
   0   4   1      119.22      134.08      2.63 o
   1   4   1      360.62      372.47     14.40 o
   2   4   1       54.92       70.17      4.34 o
   3   4   1      147.69      149.30      3.95 o
   4   4   1      159.33      167.50      2.80 o
   5   4   1        0.29        2.29      0.55 o
   6   4   1       12.93       10.80      2.05 o
   7   4   1       21.82       23.86      4.12 o
   8   4   1        0.00        1.45      1.58 o
 -11   5   1       40.94       33.95      2.32 o
 -10   5   1       65.67       62.13      2.32 o
  -9   5   1       50.35       51.77      1.98 o
  -8   5   1       18.83       18.22      1.29 o
  -7   5   1      128.39      126.17      2.59 o
  -6   5   1       29.11       30.03      1.08 o
  -5   5   1      134.56      152.60      2.68 o
  -4   5   1      138.66      147.64      2.19 o
  -3   5   1       12.11       15.02      0.67 o
  -2   5   1        3.34        4.08      0.35 o
  -1   5   1      109.10      106.89      1.76 o
   0   5   1       95.47       96.31      1.81 o
   1   5   1      131.22      127.42      6.49 o
   2   5   1      132.04      127.94      6.81 o
   3   5   1       20.09       20.40      2.17 o
   4   5   1       20.05       19.16      2.32 o
   5   5   1       10.23       11.50      0.99 o
   6   5   1        0.01        0.89      0.96 o
   7   5   1        4.56        7.70      1.89 o
 -10   6   1       90.60      101.38      2.96 o
  -9   6   1        1.74        0.36      1.01 o
  -8   6   1        0.30       -1.20      0.80 o
  -7   6   1        9.38        6.76      0.89 o
  -6   6   1        8.31       10.81      0.83 o
  -5   6   1        0.20        0.51      0.48 o
  -4   6   1        4.39        6.72      0.56 o
  -3   6   1       54.37       56.26      1.36 o
  -2   6   1        0.66        1.48      0.29 o
  -1   6   1      438.18      405.08      5.61 o
   0   6   1      291.44      302.33      5.10 o
   1   6   1        6.11        6.80      1.98 o
   2   6   1        2.58        2.71      1.79 o
   3   6   1        7.48        8.64      4.65 o
   4   6   1       71.02       75.40      4.42 o
   5   6   1       24.18       24.68      1.57 o
   6   6   1        1.97        1.91      1.09 o
   7   6   1        1.61        1.15      1.99 o
 -10   7   1        1.60        1.19      1.33 o
  -9   7   1       66.78       70.92      2.93 o
  -8   7   1        9.07       10.77      1.40 o
  -7   7   1       26.65       22.64      1.27 o
  -6   7   1       29.52       30.89      1.23 o
  -5   7   1      151.77      145.77      2.65 o
  -4   7   1       68.68       73.22      1.63 o
  -3   7   1      160.58      161.04      2.66 o
  -2   7   1      107.40      105.39      2.07 o
  -1   7   1      212.14      205.27      4.58 o
   0   7   1       13.11       15.01      0.78 o
   2   7   1       10.99       11.55      2.77 o
   3   7   1       22.79       26.67      5.23 o
   4   7   1        1.59        0.38      1.68 o
   5   7   1        4.24        3.03      1.91 o
   6   7   1        1.52        2.28      1.34 o
 -10   8   1        1.54        0.62      1.32 o
  -9   8   1       50.02       49.11      2.64 o
  -8   8   1       39.43       33.10      1.99 o
  -7   8   1      111.95      104.37      3.22 o
  -6   8   1      163.18      160.04      3.53 o
  -5   8   1      110.00      102.76      2.16 o
  -4   8   1      199.83      181.66      2.81 o
  -3   8   1        0.05       -0.56      0.38 o
  -2   8   1       59.13       55.68      1.74 o
  -1   8   1        4.23        4.40      0.85 o
   0   8   1        8.90        6.86      0.84 o
   3   8   1        5.49        3.96      1.92 o
   4   8   1        6.69        7.26      2.32 o
   5   8   1        0.46        3.27      2.14 o
  -9   9   1       24.26       23.23      2.80 o
  -8   9   1        9.45        7.54      1.98 o
  -7   9   1       12.68        9.64      1.91 o
  -6   9   1        0.23        0.06      0.93 o
  -5   9   1        7.88        6.45      1.13 o
  -4   9   1        0.42        0.94      1.03 o
  -3   9   1      145.11      152.24      4.00 o
  -2   9   1      458.36      466.41      9.33 o
  -1   9   1      470.88      443.46     15.36 o
   0   9   1      143.22      149.81      5.94 o
   1   9   1       57.74       55.22      2.74 o
   3   9   1        5.93       13.09      3.85 o
   4   9   1        6.40        3.28      4.42 o
  -8  10   1        6.16        5.54      1.96 o
  -7  10   1       26.19       25.91      3.34 o
  -6  10   1        0.16       -0.05      1.07 o
  -5  10   1       76.70       80.33      2.84 o
  -4  10   1        9.03        9.14      1.52 o
  -3  10   1       16.85       17.26      1.29 o
  -2  10   1       22.63       19.12      2.33 o
  -1  10   1      125.34      118.88      5.51 o
   0  10   1        5.62        4.01      1.27 o
   1  10   1        1.15       -1.42      0.95 o
   2  10   1        4.44        6.56      3.17 o
  -7  11   1        6.41        7.95      2.00 o
  -6  11   1       16.13       16.07      1.55 o
  -5  11   1       23.35       25.36      2.32 o
  -4  11   1        0.36        1.21      1.27 o
  -3  11   1        0.07        0.07      0.78 o
  -2  11   1        1.33        3.23      1.63 o
  -1  11   1       14.00       20.33      2.33 o
   0  11   1        2.40        4.47      1.36 o
   1  11   1        2.11        1.95      1.14 o
  -4  12   1        3.57        3.45      1.34 o
  -3  12   1        1.39        2.52      1.82 o
   2 -13   2        1.37       -0.19      1.68 o
   3 -13   2        6.77        8.32      1.58 o
   4 -13   2       21.80       28.06      2.46 o
  -1 -12   2        4.69        4.64      1.63 o
   0 -12   2       20.03       19.49      2.41 o
   1 -12   2        2.74        0.89      1.49 o
   2 -12   2        4.78        4.53      1.17 o
   3 -12   2        3.58        3.48      1.38 o
   4 -12   2       12.75       17.07      2.98 o
   5 -12   2       11.37        6.24      1.74 o
   6 -12   2        2.47        3.77      1.68 o
  -3 -11   2       14.44       15.77      3.36 o
  -2 -11   2        2.43        2.34      1.15 o
  -1 -11   2       44.51       46.21      3.20 o
   0 -11   2        4.52        2.71      1.46 o
   1 -11   2       39.73       38.23      1.80 o
   2 -11   2       42.63       42.14      1.92 o
   3 -11   2        3.63        5.70      1.65 o
   4 -11   2        5.43        4.95      1.50 o
   5 -11   2       10.03        6.14      1.21 o
   6 -11   2       12.61       15.05      2.19 o
   7 -11   2        9.17        9.44      2.43 o
   8 -11   2       10.95       12.59      2.55 o
  -5 -10   2        2.98        2.12      2.70 o
  -4 -10   2       40.00       41.27      2.44 o
  -3 -10   2       89.21       86.71      3.60 o
  -2 -10   2       61.15       52.40      3.09 o
  -1 -10   2        3.41        0.81      1.19 o
   0 -10   2       31.78       31.21      2.55 o
   1 -10   2      159.85      153.67      3.72 o
   2 -10   2       26.50       26.69      1.55 o
   3 -10   2        4.73        7.06      1.13 o
   4 -10   2        0.05        0.13      0.95 o
   5 -10   2        6.09        3.95      1.09 o
   6 -10   2       19.69       13.51      4.18 o
   7 -10   2       69.62       70.06      5.82 o
   8 -10   2        0.56        2.27      1.63 o
  -6  -9   2       17.85       26.86      3.77 o
  -5  -9   2       22.10       20.15      2.62 o
  -4  -9   2        0.55        2.07      1.33 o
  -3  -9   2       75.87       77.97      3.20 o
  -2  -9   2        0.38        0.65      0.67 o
  -1  -9   2       82.29       86.37      2.88 o
   0  -9   2       43.39       44.72      1.51 o
   1  -9   2       56.83       62.78      1.51 o
   2  -9   2       11.87       11.78      0.67 o
   3  -9   2      227.06      228.90      3.60 o
   4  -9   2       17.63       23.17      1.05 o
   5  -9   2      374.79      380.12      6.66 o
   6  -9   2       76.71       77.24      3.22 o
   7  -9   2      186.15      174.08      4.58 o
   8  -9   2       86.53       80.43      3.13 o
   9  -9   2        5.77        5.14      2.54 o
  -7  -8   2        0.64        2.95      3.07 o
  -6  -8   2       22.38       24.79      1.96 o
  -5  -8   2       10.26        8.71      2.73 o
  -4  -8   2       31.45       31.64      1.83 o
  -3  -8   2        1.08        0.03      0.57 o
  -2  -8   2      146.95      135.10      3.08 o
  -1  -8   2      153.95      149.46      3.50 o
   0  -8   2       84.69       80.84      1.56 o
   1  -8   2        7.02        8.76      0.61 o
   2  -8   2      160.13      165.22      2.64 o
   3  -8   2       52.79       50.80      1.67 o
   4  -8   2      137.11      142.07      2.58 o
   5  -8   2        2.19        2.14      0.62 o
   6  -8   2      137.84      131.58      4.03 o
   7  -8   2      419.58      414.95      7.48 o
   8  -8   2       41.17       44.54      3.68 o
   9  -8   2        0.90        0.24      1.22 o
  -7  -7   2        5.58        4.63      1.39 o
  -6  -7   2       15.03       15.66      1.64 o
  -5  -7   2        5.01        3.69      1.05 o
  -4  -7   2       24.18       23.46      1.85 o
  -3  -7   2      121.06      119.57      2.42 o
  -2  -7   2      197.72      190.77      3.98 o
  -1  -7   2      365.84      372.89      6.54 o
   0  -7   2       11.25        6.66      0.45 o
   1  -7   2       24.73       23.20      0.73 o
   2  -7   2       42.47       37.38      1.01 o
   3  -7   2      282.89      305.76      4.41 o
   4  -7   2       19.46       21.21      0.92 o
   5  -7   2       47.52       50.88      1.61 o
   6  -7   2       60.74       55.91      1.79 o
   7  -7   2       69.29       60.97      2.23 o
   8  -7   2       83.85       76.19      3.96 o
   9  -7   2        8.49        7.12      1.35 o
  10  -7   2       73.92       68.34      3.16 o
  -8  -6   2        0.02       -0.10      1.22 o
  -7  -6   2        1.18       -0.44      1.10 o
  -6  -6   2        4.03        7.80      1.33 o
  -5  -6   2       92.33       91.19      2.23 o
  -4  -6   2       79.26       75.39      1.85 o
  -3  -6   2      110.82      113.13      2.25 o
  -2  -6   2      449.86      480.11      9.14 o
  -1  -6   2       96.40      103.04      1.81 o
   0  -6   2      241.04      260.38      3.77 o
   1  -6   2      536.41      596.46      8.20 o
   2  -6   2      443.00      469.06      5.74 o
   3  -6   2      820.78      862.82     10.22 o
   4  -6   2      165.60      161.85      2.96 o
   5  -6   2       31.15       31.24      1.14 o
   6  -6   2      178.17      182.41      3.46 o
   7  -6   2       68.79       64.90      2.01 o
   8  -6   2       22.64       26.43      1.61 o
   9  -6   2      117.77      120.38      3.36 o
  10  -6   2        0.02        1.99      1.50 o
  -9  -5   2        3.36        6.68      1.74 o
  -8  -5   2        0.76        1.64      1.29 o
  -7  -5   2       93.28       95.07      5.21 o
  -6  -5   2        0.08       -0.76      0.93 o
  -5  -5   2        0.00       -0.73      0.54 o
  -4  -5   2       24.50       23.46      0.97 o
  -3  -5   2      700.12      628.50      9.93 o
  -2  -5   2       77.95       78.34      1.62 o
  -1  -5   2      161.25      158.39      2.57 o
   0  -5   2      170.47      155.30      1.92 o
   1  -5   2      433.31      481.75      5.75 o
   2  -5   2      723.42      778.66      8.64 o
   3  -5   2      118.80      121.97      1.87 o
   4  -5   2      565.40      583.60      7.23 o
   5  -5   2      145.86      149.64      3.40 o
   6  -5   2        2.11       -0.79      0.53 o
   7  -5   2       65.56       70.37      2.22 o
   8  -5   2        0.67        0.66      0.83 o
   9  -5   2       78.05       77.48      2.61 o
  10  -5   2       13.48       14.02      2.20 o
  -9  -4   2        5.25        6.99      1.05 o
  -8  -4   2       12.66       14.25      1.76 o
  -7  -4   2        9.22        7.35      0.73 o
  -6  -4   2        1.39        2.85      0.51 o
  -5  -4   2        3.09        6.07      0.47 o
  -4  -4   2        0.02       -0.23      0.37 o
  -3  -4   2      161.56      156.64      2.31 o
  -2  -4   2      630.84      608.70      7.38 o
  -1  -4   2     3449.57     3550.04     42.71 o
   0  -4   2      727.76      689.20      7.96 o
   1  -4   2      994.21      996.10     10.20 o
   2  -4   2      392.25      391.74      4.54 o
   3  -4   2      573.83      623.55      6.73 o
   4  -4   2       66.12       62.80      1.46 o
   5  -4   2      327.31      334.48      4.83 o
   6  -4   2       33.21       38.08      1.23 o
   7  -4   2        7.88        8.75      1.05 o
   8  -4   2       11.63       11.29      1.11 o
   9  -4   2        9.58       11.63      1.41 o
  10  -4   2        1.14        0.11      1.21 o
 -10  -3   2        7.27        5.48      2.05 o
  -9  -3   2        0.13        1.30      0.93 o
  -8  -3   2        2.81        4.22      1.00 o
  -7  -3   2        0.01        0.01      0.56 o
  -6  -3   2        0.09        0.16      0.47 o
  -5  -3   2      105.83      115.44      2.04 o
  -4  -3   2      150.42      153.09      2.47 o
  -3  -3   2       16.27       19.80      0.57 o
  -2  -3   2      856.42      773.52      8.67 o
  -1  -3   2     1356.20     1290.37     15.67 o
   0  -3   2     2343.90     2333.80     26.13 o
   1  -3   2     3347.56     3295.10     34.78 o
   2  -3   2     1041.81     1033.12     12.81 o
   3  -3   2      254.20      258.65      3.33 o
   4  -3   2     1226.42     1276.65     14.27 o
   5  -3   2       10.94       10.65      0.67 o
   6  -3   2        0.09       -0.06      0.44 o
   7  -3   2       19.98       18.71      1.06 o
   8  -3   2      109.61      110.37      2.60 o
   9  -3   2        0.07        0.06      0.96 o
  10  -3   2        7.10        6.01      1.31 o
 -10  -2   2        1.62        2.03      1.77 o
  -9  -2   2       22.49       22.15      1.70 o
  -8  -2   2        9.75        8.82      1.25 o
  -7  -2   2       68.33       66.71      1.48 o
  -6  -2   2      148.73      137.12      2.24 o
  -5  -2   2      755.26      764.56      8.54 o
  -4  -2   2        0.01        0.87      0.30 o
  -3  -2   2       10.21        9.84      0.38 o
  -2  -2   2     7259.48     7901.29     88.49 o
  -1  -2   2     2127.67     2072.79     22.69 o
   0  -2   2     4828.98     4967.31     52.43 o
   1  -2   2      358.99      327.40      3.51 o
   2  -2   2      141.76      154.45      2.16 o
   3  -2   2       69.06       72.71      1.16 o
   4  -2   2      848.66      892.10     10.10 o
   5  -2   2        2.93        3.86      0.46 o
   6  -2   2        2.14        3.01      0.53 o
   7  -2   2       93.01       94.47      2.56 o
   8  -2   2       66.11       65.54      2.39 o
   9  -2   2        0.08       -0.64      0.88 o
  10  -2   2        0.06       -1.28      1.26 o
 -10  -1   2        8.25       11.22      1.64 o
  -9  -1   2       11.48        6.12      1.51 o
  -8  -1   2        0.15       -0.60      0.90 o
  -7  -1   2        3.59        1.27      0.48 o
  -6  -1   2       10.66       11.58      0.72 o
  -5  -1   2      930.03      957.63     11.21 o
  -4  -1   2      212.09      217.32      2.74 o
  -3  -1   2     3983.80     4134.50     39.47 o
  -2  -1   2      178.93      179.54      2.02 o
  -1  -1   2      493.79      476.92      4.94 o
   0  -1   2     3483.18     3632.81     37.38 o
   1  -1   2     4056.67     3986.20     39.75 o
   2  -1   2        2.46        4.03      0.24 o
   3  -1   2      517.63      519.00      5.94 o
   4  -1   2        0.43        0.92      0.29 o
   5  -1   2      172.62      164.37      2.37 o
   6  -1   2        3.25        2.19      0.45 o
   7  -1   2       21.85       23.98      1.13 o
   8  -1   2       41.92       43.60      2.01 o
   9  -1   2       24.33       24.57      1.97 o
  10  -1   2        0.23       -1.51      1.67 o
 -11   0   2        2.28        2.63      1.45 o
 -10   0   2       37.12       33.89      2.33 o
  -9   0   2        4.01        3.48      1.45 o
  -8   0   2        0.18        0.25      0.55 o
  -7   0   2      140.42      141.27      2.69 o
  -6   0   2       43.60       40.65      1.32 o
  -5   0   2      539.52      602.27      6.90 o
  -4   0   2      419.83      432.32      4.53 o
  -3   0   2     2415.73     2531.94     24.37 o
  -2   0   2     5262.52     5925.91     66.00 o
  -1   0   2     2133.42     2248.98     24.50 o
   0   0   2     2549.25     2668.39     27.01 o
   1   0   2    29133.97    38698.34    410.36 o
   2   0   2      820.63      713.91      7.01 o
   3   0   2     1425.56     1415.98     13.72 o
   4   0   2     1953.07     1897.74     19.28 o
   5   0   2        2.27        2.39      0.37 o
   6   0   2       52.51       55.93      1.20 o
   7   0   2        0.03        0.15      0.76 o
   8   0   2        3.05        2.27      1.10 o
   9   0   2        0.63        0.72      1.18 o
 -11   1   2        2.20       -1.28      1.40 o
 -10   1   2       40.46       41.16      2.94 o
  -9   1   2       70.88       77.25      2.79 o
  -8   1   2        0.01        0.83      0.64 o
  -7   1   2       18.99       17.93      0.86 o
  -6   1   2      119.79      118.60      2.04 o
  -5   1   2      104.56       88.78      1.48 o
  -4   1   2        3.93        3.37      0.36 o
  -3   1   2      388.76      423.71      4.47 o
  -2   1   2      284.10      296.41      3.42 o
  -1   1   2     2045.43     2055.88     19.68 o
   0   1   2      412.60      395.26      3.78 o
   1   1   2       54.69       50.60      0.77 o
   2   1   2      271.86      248.44      2.96 o
   3   1   2       23.38       26.18      0.68 o
   4   1   2      294.48      262.46      3.67 o
   5   1   2      212.47      209.40      3.18 o
   6   1   2        0.40        0.97      0.53 o
   7   1   2      208.08      199.20      4.16 o
   8   1   2       21.86       23.78      1.67 o
   9   1   2        1.81        1.23      1.17 o
 -11   2   2        0.08       -1.02      1.31 o
 -10   2   2       23.93       19.04      1.99 o
  -9   2   2       10.28       11.77      1.08 o
  -8   2   2       16.69       17.01      0.94 o
  -7   2   2       55.70       55.43      1.57 o
  -6   2   2       42.31       50.36      1.36 o
  -5   2   2       38.06       45.27      1.14 o
  -4   2   2       57.51       61.88      1.17 o
  -3   2   2      677.94      728.38      8.07 o
  -2   2   2      267.67      254.29      2.85 o
  -1   2   2        4.96        3.07      0.39 o
   0   2   2       12.32        8.46      0.27 o
   1   2   2      176.36      173.71      3.21 o
   2   2   2       30.56       42.03      0.80 o
   3   2   2        0.05       -0.04      0.36 o
   4   2   2        9.09       13.51      0.54 o
   5   2   2       11.61       14.24      0.92 o
   6   2   2      219.48      224.06      4.91 o
   7   2   2       12.52        9.63      0.86 o
   8   2   2       95.96      107.45      2.67 o
   9   2   2        4.08        3.73      2.47 o
 -11   3   2        2.52        2.53      1.55 o
 -10   3   2       16.34       22.67      1.63 o
  -9   3   2        8.40        7.80      1.03 o
  -8   3   2       11.80        9.84      0.93 o
  -7   3   2      740.06      754.07     10.60 o
  -6   3   2       87.50       86.61      1.88 o
  -5   3   2        0.96       -0.16      0.40 o
  -4   3   2     2363.44     2797.50     37.07 o
  -3   3   2        0.00        0.94      0.30 o
  -2   3   2      911.02      946.04     10.20 o
  -1   3   2      414.00      415.36      4.90 o
   0   3   2     1513.70     1460.85     19.18 o
   1   3   2      302.47      340.80      6.89 o
   2   3   2      184.38      165.69      4.18 o
   3   3   2       10.77       13.43      0.83 o
   4   3   2       83.01       78.88      1.85 o
   5   3   2      164.66      160.96      3.29 o
   6   3   2        8.01        7.88      1.41 o
   7   3   2        0.01        2.47      1.40 o
   8   3   2        8.44       13.01      2.13 o
 -11   4   2       18.18       24.21      2.38 o
 -10   4   2      170.08      175.26      4.21 o
  -9   4   2       13.37       15.46      1.36 o
  -8   4   2      257.06      252.38      4.57 o
  -7   4   2        4.42        4.95      1.15 o
  -6   4   2        0.00       -0.16      0.53 o
  -5   4   2        0.11        0.47      0.39 o
  -4   4   2      517.18      609.44      8.19 o
  -3   4   2      366.52      427.91      5.27 o
  -2   4   2      286.52      306.23      3.79 o
  -1   4   2        0.01        0.96      0.28 o
   0   4   2        7.50        7.60      0.39 o
   1   4   2       16.73       17.87      2.28 o
   2   4   2       30.71       28.96      2.98 o
   3   4   2       35.14       32.38      1.54 o
   4   4   2        4.65        7.10      0.67 o
   5   4   2        0.15       -0.50      0.63 o
   6   4   2        8.23        8.06      1.37 o
   7   4   2        3.09        5.73      3.05 o
 -11   5   2        7.05       10.90      2.02 o
 -10   5   2      108.20      108.56      3.02 o
  -9   5   2        9.56        9.28      1.23 o
  -8   5   2      215.01      234.15      4.95 o
  -7   5   2      233.48      228.78      4.93 o
  -6   5   2        0.59        1.48      0.47 o
  -5   5   2       38.48       44.34      1.29 o
  -4   5   2        0.74        0.08      0.38 o
  -3   5   2        5.02        3.79      0.54 o
  -2   5   2       33.70       33.34      0.72 o
  -1   5   2        0.08       -0.36      0.34 o
   0   5   2       45.94       44.43      1.04 o
   1   5   2      177.50      194.59      5.47 o
   2   5   2        0.28       -1.06      1.33 o
   3   5   2       63.21       71.99      4.71 o
   4   5   2       12.71       16.29      2.32 o
   5   5   2        0.53       -0.73      1.05 o
   6   5   2        2.94        5.03      1.25 o
   7   5   2        0.02        3.66      2.08 o
 -10   6   2        0.13       -0.47      1.06 o
  -9   6   2       18.98       23.22      1.52 o
  -8   6   2        6.16        6.17      1.05 o
  -7   6   2      226.89      234.59      4.04 o
  -6   6   2      154.42      149.00      3.01 o
  -5   6   2       97.52      100.09      1.92 o
  -4   6   2      135.33      142.48      2.30 o
  -3   6   2      148.88      158.64      2.34 o
  -2   6   2       17.42       16.68      0.73 o
  -1   6   2       47.41       41.69      1.30 o
   0   6   2       73.82       65.94      1.73 o
   1   6   2        0.33        0.00      1.49 o
   2   6   2       26.99       19.69      3.06 o
   3   6   2        0.35       -1.81      1.20 o
   4   6   2        6.15        4.82      1.92 o
   5   6   2        1.60        1.68      1.23 o
   6   6   2        0.72        1.56      1.40 o
 -10   7   2        6.19        6.72      1.43 o
  -9   7   2        0.09        1.56      1.04 o
  -8   7   2       19.19       19.26      1.90 o
  -7   7   2       40.19       35.95      1.55 o
  -6   7   2       38.03       46.96      1.50 o
  -5   7   2       18.96       19.84      0.97 o
  -4   7   2       48.76       44.51      1.31 o
  -3   7   2       61.91       70.06      1.72 o
  -2   7   2       76.55       69.31      1.55 o
  -1   7   2      114.18      108.23      2.79 o
   0   7   2       23.26       24.48      1.13 o
   1   7   2        2.95        4.99      2.20 o
   2   7   2       25.69       20.61      3.50 o
   3   7   2        0.66        0.20      1.53 o
   4   7   2       42.95       43.65      3.90 o
   5   7   2        2.80        4.19      2.21 o
 -10   8   2        0.52       -1.58      1.61 o
  -9   8   2        0.84        2.09      1.46 o
  -8   8   2        4.42        6.86      1.54 o
  -7   8   2        1.47        1.74      1.13 o
  -6   8   2       41.93       37.97      2.12 o
  -5   8   2      182.74      169.01      3.96 o
  -4   8   2      178.29      173.98      3.46 o
  -3   8   2      226.20      237.75      8.62 o
  -2   8   2        8.88        7.50      0.80 o
  -1   8   2       69.66       65.00      2.55 o
   0   8   2       37.84       38.48      1.76 o
   2   8   2        5.76        2.90      2.52 o
   3   8   2        0.02        1.88      1.84 o
   4   8   2        3.34        4.17      2.09 o
  -9   9   2        0.69        0.74      2.78 o
  -8   9   2       27.65       21.71      2.61 o
  -7   9   2        9.30        8.68      1.88 o
  -6   9   2       19.66       17.78      1.57 o
  -5   9   2       54.21       51.06      2.50 o
  -4   9   2        0.60        1.09      0.80 o
  -3   9   2      106.77      108.29      4.95 o
  -2   9   2       21.80       23.29      2.33 o
  -1   9   2      125.10      132.97      5.78 o
   0   9   2       31.27       32.21      2.30 o
   3   9   2        1.50        6.26      3.39 o
  -8  10   2        2.45       -1.40      1.58 o
  -7  10   2        7.29       11.88      2.66 o
  -6  10   2       12.42       14.18      1.44 o
  -5  10   2        2.60        3.82      0.97 o
  -4  10   2        4.67        3.78      1.27 o
  -3  10   2       16.99       22.34      2.33 o
  -2  10   2        2.28        3.52      1.49 o
  -1  10   2       14.15       13.75      1.90 o
   0  10   2       59.07       59.93      3.36 o
   1  10   2        5.09        3.69      1.11 o
  -6  11   2        6.22        7.76      1.82 o
  -5  11   2       39.32       53.09      4.05 o
  -4  11   2        4.31        6.01      1.43 o
  -3  11   2       13.23       15.21      2.52 o
  -2  11   2        3.13        2.28      1.52 o
  -1  11   2        5.34        7.73      1.74 o
   0 -13   3       13.10       11.79      2.25 o
   1 -13   3        3.10        6.99      2.11 o
   2 -13   3       15.83       15.99      1.74 o
   3 -13   3       24.49       30.69      2.43 o
   4 -13   3       16.94       15.99      2.13 o
   5 -13   3       18.19       27.17      2.64 o
  -2 -12   3       10.93        7.66      1.63 o
  -1 -12   3        5.53        2.39      1.52 o
   0 -12   3        6.85        6.26      1.79 o
   1 -12   3        0.08       -0.39      0.72 o
   2 -12   3       40.75       38.25      2.39 o
   3 -12   3        7.96        9.03      1.69 o
   4 -12   3       74.73       65.13      3.49 o
   5 -12   3        4.32        3.10      3.97 o
   6 -12   3       10.26       11.37      2.14 o
  -4 -11   3       36.04       37.18      2.68 o
  -3 -11   3       13.48       12.40      3.24 o
  -2 -11   3      144.16      130.00      5.06 o
  -1 -11   3        3.99        2.96      1.44 o
   0 -11   3       46.84       47.29      3.47 o
   1 -11   3        9.73        8.18      1.10 o
   2 -11   3       81.35       83.82      3.53 o
   3 -11   3        0.13       -0.28      1.10 o
   4 -11   3        7.06        6.20      1.54 o
   5 -11   3        7.14        6.26      2.32 o
   6 -11   3       16.54       14.09      2.24 o
   7 -11   3        0.00       -0.38      2.37 o
   8 -11   3        0.65       -0.11      2.39 o
  -5 -10   3        0.63        1.76      1.30 o
  -4 -10   3      132.98      137.03      5.18 o
  -3 -10   3        2.25        0.00      1.41 o
  -2 -10   3        6.58        5.12      1.24 o
  -1 -10   3        0.01        0.05      1.03 o
   0 -10   3       27.68       25.36      1.20 o
   1 -10   3       61.17       66.32      2.59 o
   2 -10   3        0.83        0.31      0.83 o
   3 -10   3      195.19      193.29      5.07 o
   4 -10   3       22.90       23.54      1.43 o
   5 -10   3        0.60       -0.67      1.13 o
   6 -10   3       14.05       11.79      1.43 o
   7 -10   3        5.22        2.97      1.22 o
   8 -10   3        7.69       10.33      1.99 o
  -6  -9   3        4.37        4.73      1.37 o
  -5  -9   3       39.18       44.38      4.04 o
  -4  -9   3      113.00      122.80      4.66 o
  -3  -9   3        1.76        0.81      0.96 o
  -2  -9   3       68.53       67.07      2.51 o
  -1  -9   3       12.02       14.56      1.01 o
   0  -9   3        2.73        2.18      0.50 o
   1  -9   3        0.22        0.92      0.50 o
   2  -9   3        1.50        3.01      0.52 o
   3  -9   3        8.23        9.33      0.73 o
   4  -9   3      108.08      111.17      2.54 o
   5  -9   3       98.22      108.66      2.56 o
   6  -9   3      128.52      129.64      3.70 o
   7  -9   3       82.61       86.21      3.08 o
   8  -9   3        9.24        8.24      1.50 o
   9  -9   3        1.31        3.16      1.39 o
  -7  -8   3       13.49       14.59      2.80 o
  -6  -8   3       16.40       20.74      1.90 o
  -5  -8   3        5.34        6.47      1.63 o
  -4  -8   3        0.33       -0.38      0.84 o
  -3  -8   3       41.11       45.67      1.38 o
  -2  -8   3       54.42       59.28      1.85 o
  -1  -8   3       91.96       98.64      1.78 o
   0  -8   3        0.26       -0.15      0.36 o
   1  -8   3        0.17        0.52      0.38 o
   2  -8   3      148.65      158.15      2.81 o
   3  -8   3        2.52        3.13      0.53 o
   4  -8   3       27.75       32.72      1.17 o
   5  -8   3      213.90      211.72      3.60 o
   6  -8   3      410.95      410.99      6.61 o
   7  -8   3      113.44      126.04      3.41 o
   8  -8   3       93.77      109.81      3.21 o
   9  -8   3        1.37        0.70      1.34 o
  -8  -7   3       19.97       17.92      3.58 o
  -7  -7   3       19.04       21.18      2.00 o
  -6  -7   3       28.12       36.62      2.27 o
  -5  -7   3        6.73        5.10      1.13 o
  -4  -7   3       29.09       27.21      1.18 o
  -3  -7   3        0.29        0.96      0.51 o
  -2  -7   3        0.02       -0.06      0.51 o
  -1  -7   3        0.48        0.54      0.36 o
   0  -7   3       22.77       26.62      0.76 o
   1  -7   3        0.08        0.03      0.28 o
   2  -7   3      186.80      196.49      2.82 o
   3  -7   3      306.60      291.46      4.38 o
   4  -7   3      265.84      262.31      5.20 o
   5  -7   3       54.03       50.25      1.51 o
   6  -7   3       20.82       25.24      1.30 o
   7  -7   3        8.87        7.86      1.16 o
   8  -7   3        5.34        4.99      1.15 o
   9  -7   3       13.44       15.59      1.54 o
  -8  -6   3       18.71       24.39      5.62 o
  -7  -6   3        7.31        7.43      1.57 o
  -6  -6   3      275.88      267.27      7.13 o
  -5  -6   3      131.77      125.84      2.81 o
  -4  -6   3      217.18      212.03      3.95 o
  -3  -6   3      520.43      504.54      6.76 o
  -2  -6   3      165.91      176.90      2.59 o
  -1  -6   3      267.13      301.78      4.76 o
   0  -6   3      963.90     1053.19     12.07 o
   1  -6   3      237.51      286.01      4.26 o
   2  -6   3        5.74       10.05      0.55 o
   3  -6   3      274.47      282.86      4.47 o
   4  -6   3       19.80       22.10      0.93 o
   5  -6   3       35.85       34.89      1.31 o
   6  -6   3       16.45       16.02      1.05 o
   7  -6   3      163.00      162.16      3.72 o
   8  -6   3        0.61       -0.52      0.91 o
   9  -6   3       50.61       51.16      2.54 o
  10  -6   3        0.37        1.36      1.44 o
  -9  -5   3        7.53       10.27      1.07 o
  -8  -5   3        8.49       11.93      0.95 o
  -7  -5   3        0.50       -0.30      0.58 o
  -6  -5   3      164.01      157.85      2.89 o
  -5  -5   3        2.09        2.75      0.42 o
  -4  -5   3       73.25       79.46      1.50 o
  -3  -5   3       19.34       20.01      0.67 o
  -2  -5   3        1.47        1.80      0.33 o
  -1  -5   3       35.19       41.49      0.86 o
   0  -5   3       26.51       29.61      0.78 o
   1  -5   3     1182.89     1276.53     13.79 o
   2  -5   3       10.00       11.29      0.76 o
   3  -5   3      409.56      389.26      4.99 o
   4  -5   3        0.32        0.57      0.40 o
   5  -5   3        1.63        0.56      0.50 o
   6  -5   3       33.25       32.84      1.25 o
   7  -5   3        3.28        2.70      0.78 o
   8  -5   3        0.11       -1.17      0.78 o
   9  -5   3       12.53        9.27      2.07 o
  10  -5   3        4.84        3.93      1.39 o
 -10  -4   3        8.26       11.74      1.44 o
  -9  -4   3       41.81       47.85      2.79 o
  -8  -4   3       19.11       21.12      1.20 o
  -7  -4   3        0.01       -0.62      0.61 o
  -6  -4   3      126.06      131.74      2.38 o
  -5  -4   3       50.26       49.14      1.22 o
  -4  -4   3        0.03        0.90      0.34 o
  -3  -4   3       87.36       85.33      1.35 o
  -2  -4   3      388.77      361.44      4.20 o
  -1  -4   3       26.61       29.08      0.83 o
   0  -4   3        0.13        0.62      0.22 o
   1  -4   3      523.29      546.11      6.13 o
   2  -4   3       25.78       22.80      0.66 o
   3  -4   3      125.71      133.98      2.51 o
   4  -4   3       49.65       40.24      1.07 o
   5  -4   3      108.22      108.04      2.05 o
   6  -4   3       27.38       29.77      1.29 o
   7  -4   3       24.14       24.34      1.46 o
   8  -4   3       61.34       59.28      2.10 o
   9  -4   3        5.30        3.89      1.31 o
  10  -4   3        6.81        5.73      1.38 o
 -10  -3   3        0.34        1.09      1.12 o
  -9  -3   3        0.06       -0.47      0.94 o
  -8  -3   3       40.99       41.63      1.72 o
  -7  -3   3       46.04       49.36      1.26 o
  -6  -3   3        6.71        7.23      0.53 o
  -5  -3   3        5.13        4.89      0.44 o
  -4  -3   3        2.00        0.80      0.31 o
  -3  -3   3      639.04      668.40      7.42 o
  -2  -3   3      230.71      211.68      2.55 o
  -1  -3   3      586.27      568.21      6.44 o
   0  -3   3      738.03      714.72      7.81 o
   1  -3   3      731.30      679.61      7.09 o
   2  -3   3       51.08       59.21      1.00 o
   3  -3   3        0.56        1.88      0.33 o
   4  -3   3      149.12      140.87      2.38 o
   5  -3   3       19.52       17.78      0.80 o
   6  -3   3      170.80      173.02      2.87 o
   7  -3   3       34.21       32.00      1.34 o
   8  -3   3       52.97       48.86      2.16 o
   9  -3   3        4.36        5.85      1.18 o
  10  -3   3       13.99       14.29      1.62 o
 -10  -2   3        1.56        2.15      1.78 o
  -9  -2   3       40.19       31.83      1.94 o
  -8  -2   3        4.87        3.47      1.05 o
  -7  -2   3       15.74       16.81      0.96 o
  -6  -2   3        9.54       11.51      0.64 o
  -5  -2   3       88.45       80.45      1.49 o
  -4  -2   3     1876.51     2073.61     25.23 o
  -3  -2   3      986.77      992.05     10.80 o
  -2  -2   3     5648.53     6119.36     58.61 o
  -1  -2   3       88.03       89.30      1.63 o
   0  -2   3     4428.78     4448.89     45.50 o
   1  -2   3      646.80      624.32      6.51 o
   2  -2   3      495.53      466.38      5.01 o
   3  -2   3        0.14        1.43      0.31 o
   4  -2   3      148.68      158.40      2.27 o
   5  -2   3       21.76       24.38      0.79 o
   6  -2   3       12.58       10.62      0.95 o
   7  -2   3      173.76      165.20      3.19 o
   8  -2   3       40.68       42.85      1.95 o
   9  -2   3        6.47        5.36      1.14 o
 -11  -1   3        3.01        2.78      1.43 o
 -10  -1   3        1.85       -0.85      1.14 o
  -9  -1   3       11.46        4.81      1.24 o
  -8  -1   3        0.58        0.26      0.67 o
  -7  -1   3       30.36       36.66      1.43 o
  -6  -1   3       39.81       46.33      1.15 o
  -5  -1   3      342.27      340.45      4.17 o
  -4  -1   3     1431.21     1544.79     15.81 o
  -3  -1   3      173.04      173.28      2.00 o
  -2  -1   3      151.13      162.78      1.88 o
  -1  -1   3     4385.50     4602.09     45.81 o
   0  -1   3      810.85      780.53      7.97 o
   1  -1   3     1294.51     1257.94     12.74 o
   2  -1   3     1090.91     1047.47     10.92 o
   3  -1   3       29.34       31.77      0.75 o
   4  -1   3        5.11        4.37      0.47 o
   5  -1   3        1.35        0.57      0.35 o
   6  -1   3       15.39       17.16      0.74 o
   7  -1   3       16.01       15.46      1.16 o
   8  -1   3        0.65       -0.90      1.73 o
   9  -1   3        0.00       -0.27      1.05 o
 -11   0   3        0.00       -0.53      1.39 o
 -10   0   3       18.28       15.36      1.80 o
  -9   0   3       29.43       29.75      1.81 o
  -8   0   3       31.55       28.70      1.97 o
  -7   0   3      139.63      148.72      2.61 o
  -6   0   3       97.93       76.98      1.62 o
  -5   0   3       68.86       56.93      1.18 o
  -4   0   3      111.93      105.07      1.53 o
  -3   0   3      315.18      339.26      3.60 o
  -2   0   3      891.53      949.25      9.98 o
  -1   0   3      165.08      168.06      1.81 o
   0   0   3      175.39      145.42      1.78 o
   1   0   3      296.82      370.56      3.85 o
   2   0   3       20.60       18.48      0.48 o
   3   0   3      116.03      116.67      1.54 o
   4   0   3       29.81       26.40      0.70 o
   5   0   3      307.43      289.04      3.60 o
   6   0   3       26.37       29.06      0.91 o
   7   0   3       99.93      101.30      3.61 o
   8   0   3       47.43       53.76      2.58 o
   9   0   3       18.31       21.62      1.87 o
 -11   1   3        0.36       -1.73      1.31 o
 -10   1   3       13.72       11.46      1.85 o
  -9   1   3        1.66        1.12      1.34 o
  -8   1   3        0.54       -0.16      0.56 o
  -7   1   3      110.00      113.24      2.11 o
  -6   1   3      104.66       92.81      1.76 o
  -5   1   3       86.56       85.61      1.58 o
  -4   1   3       89.22       87.84      1.51 o
  -3   1   3       67.73       70.59      1.09 o
  -2   1   3        9.93        5.26      0.28 o
  -1   1   3     1226.08     1240.31     12.70 o
   0   1   3      488.74      437.16      4.36 o
   1   1   3       73.32       86.66      1.17 o
   2   1   3      309.40      320.32      4.05 o
   3   1   3      813.93      713.82      9.38 o
   4   1   3      503.13      463.76      6.38 o
   5   1   3        0.87        0.16      0.46 o
   6   1   3     1386.27     1429.45     22.52 o
   7   1   3       21.28       21.14      1.63 o
   8   1   3       80.32       93.05      3.12 o
 -11   2   3        3.30        2.95      1.59 o
 -10   2   3       16.16       13.75      1.84 o
  -9   2   3      103.81       89.02      2.43 o
  -8   2   3        0.28        0.05      0.57 o
  -7   2   3      250.38      237.47      3.85 o
  -6   2   3      194.84      212.55      3.41 o
  -5   2   3      640.00      691.85      8.47 o
  -4   2   3      118.53      140.54      2.05 o
  -3   2   3       29.82       29.74      0.75 o
  -2   2   3     3025.53     3240.87     34.08 o
  -1   2   3      896.38      877.57      8.59 o
   0   2   3     1215.87     1155.69     14.25 o
   1   2   3     1278.41     1304.90     15.98 o
   2   2   3      701.31      745.86     11.58 o
   3   2   3       91.08       85.09      2.02 o
   4   2   3       55.84       55.69      1.78 o
   5   2   3      101.11       98.41      2.27 o
   6   2   3      132.11      158.57      4.29 o
   7   2   3       10.23        8.61      1.63 o
   8   2   3        3.68        3.98      1.76 o
 -11   3   3        0.14       -0.79      1.39 o
 -10   3   3        0.14       -1.12      0.84 o
  -9   3   3       22.65       19.87      1.44 o
  -8   3   3      209.23      205.54      3.92 o
  -7   3   3      231.57      238.84      4.21 o
  -6   3   3       56.38       73.20      2.38 o
  -5   3   3      355.71      359.59      6.37 o
  -4   3   3      476.70      523.84      6.47 o
  -3   3   3      740.44      830.38      9.72 o
  -2   3   3       29.72       23.63      0.72 o
  -1   3   3      355.03      318.66      3.64 o
   0   3   3     1309.97     1307.13     16.00 o
   1   3   3      171.83      162.45      3.04 o
   2   3   3        5.26        5.09      0.76 o
   3   3   3       76.27       72.69      1.68 o
   4   3   3       30.16       35.59      1.27 o
   5   3   3       20.95       20.97      1.64 o
   6   3   3        3.69        5.28      1.32 o
   7   3   3       51.73       49.30      3.07 o
 -11   4   3       40.64       39.50      2.39 o
 -10   4   3       19.19       18.64      1.57 o
  -9   4   3       15.05       15.51      1.38 o
  -8   4   3      172.29      170.66      3.52 o
  -7   4   3        7.12        5.27      0.84 o
  -6   4   3        0.01       -0.47      0.51 o
  -5   4   3       57.37       43.92      1.27 o
  -4   4   3       67.94       87.26      1.63 o
  -3   4   3      283.19      307.54      4.23 o
  -2   4   3       19.80       18.89      0.59 o
  -1   4   3      402.61      417.67      5.78 o
   0   4   3      212.88      221.01      3.58 o
   1   4   3      137.57      152.44      3.47 o
   2   4   3        2.84        2.79      0.78 o
   3   4   3       16.77       19.56      0.96 o
   4   4   3        0.62        0.28      0.56 o
   5   4   3        2.61        1.26      1.52 o
   6   4   3        1.66        3.18      1.52 o
   7   4   3        1.75        2.87      1.52 o
 -11   5   3       46.95       47.71      2.44 o
 -10   5   3       10.50       16.78      1.54 o
  -9   5   3       14.03       15.62      1.44 o
  -8   5   3      112.64      116.50      3.09 o
  -7   5   3       21.20       19.07      1.54 o
  -6   5   3      169.53      183.82      3.22 o
  -5   5   3       48.67       49.06      1.38 o
  -4   5   3       66.59       69.51      1.46 o
  -3   5   3      346.73      314.51      4.07 o
  -2   5   3       27.20       30.57      0.78 o
  -1   5   3      363.16      348.83      4.91 o
   0   5   3      113.46      111.55      2.10 o
   1   5   3       24.21       21.91      1.55 o
   2   5   3       41.26       37.83      3.85 o
   3   5   3       55.02       49.69      3.93 o
   4   5   3       48.41       51.40      2.18 o
   5   5   3        5.36        4.93      1.84 o
   6   5   3        1.74        2.48      1.81 o
 -10   6   3        0.39        0.55      1.13 o
  -9   6   3        6.39        6.15      1.30 o
  -8   6   3       48.86       45.81      2.38 o
  -7   6   3       81.63       75.37      2.49 o
  -6   6   3        5.25        4.44      0.72 o
  -5   6   3        2.05        1.42      0.56 o
  -4   6   3      149.19      159.94      2.70 o
  -3   6   3      162.21      157.84      2.21 o
  -2   6   3      123.74      119.53      2.70 o
  -1   6   3       43.60       46.11      1.51 o
   0   6   3       83.89       84.26      2.65 o
   1   6   3       76.50       77.82      5.56 o
   2   6   3        0.53        0.35      1.87 o
   3   6   3      112.14      115.98      5.61 o
   4   6   3        9.62       11.26      2.42 o
   5   6   3        1.55        0.95      2.67 o
 -10   7   3        8.68        9.79      1.53 o
  -9   7   3       25.18       28.37      1.85 o
  -8   7   3       18.13       20.97      1.54 o
  -7   7   3        0.01        0.61      0.72 o
  -6   7   3      302.33      291.05      5.44 o
  -5   7   3      185.71      173.94      3.00 o
  -4   7   3       52.83       56.09      1.34 o
  -3   7   3      169.95      155.54      2.53 o
  -2   7   3      728.26      739.78     10.15 o
  -1   7   3       54.26       57.32      1.98 o
   0   7   3       18.14       18.34      1.75 o
   1   7   3        8.05        8.62      2.71 o
   2   7   3        0.46       -0.52      2.06 o
   3   7   3       66.67       70.89      4.59 o
   4   7   3        0.44        3.00      2.01 o
  -9   8   3        1.93        4.06      1.60 o
  -8   8   3        0.08       -0.34      1.20 o
  -7   8   3      111.10       94.75      3.65 o
  -6   8   3       74.87       64.24      2.65 o
  -5   8   3       96.89       93.35      3.30 o
  -4   8   3        4.10        5.52      0.81 o
  -3   8   3      185.61      170.72      4.22 o
  -2   8   3       30.00       21.72      2.17 o
  -1   8   3        0.13        0.98      1.08 o
   0   8   3       41.33       38.59      2.47 o
   1   8   3        0.93       -0.52      0.76 o
   2   8   3        4.78        6.41      2.15 o
   3   8   3        1.24        1.48      2.01 o
  -9   9   3        9.70        7.51      3.84 o
  -8   9   3       44.91       44.67      5.97 o
  -7   9   3       25.12       25.15      2.54 o
  -6   9   3        0.49        1.96      1.05 o
  -5   9   3        7.23       11.48      2.72 o
  -4   9   3        1.90        0.85      1.11 o
  -3   9   3       27.47       30.50      1.52 o
  -2   9   3        0.02       -1.55      1.08 o
  -1   9   3        4.64        2.28      1.22 o
   0   9   3       35.64       42.54      2.66 o
   1   9   3       47.42       51.33      2.74 o
   2   9   3       19.81       23.94      4.58 o
  -7  10   3        2.01        1.10      1.91 o
  -6  10   3       42.08       50.19      2.32 o
  -5  10   3       24.98       32.35      1.87 o
  -4  10   3       23.11       28.50      2.05 o
  -3  10   3        0.01        2.11      1.46 o
  -2  10   3        0.02       -0.54      1.27 o
  -1  10   3       39.17       35.11      2.79 o
   0  10   3       17.55       13.31      1.74 o
  -4  11   3        1.95        4.24      1.24 o
  -3  11   3        0.06       -0.79      1.36 o
  -1 -13   4        0.04       -0.41      1.49 o
   0 -13   4        6.98        6.18      2.01 o
   1 -13   4        0.00        0.11      1.11 o
   2 -13   4       11.70        9.69      1.65 o
   3 -13   4        3.92        2.48      1.45 o
   4 -13   4        0.00       -0.47      2.45 o
   5 -13   4       41.63       48.48      3.44 o
  -3 -12   4        2.72        1.35      1.30 o
  -2 -12   4        5.54        4.55      1.47 o
  -1 -12   4        3.58        3.74      1.68 o
   0 -12   4        7.62        4.69      0.94 o
   1 -12   4        4.28        3.92      1.25 o
   2 -12   4        6.24        7.66      1.51 o
   3 -12   4       13.82       17.29      2.04 o
   4 -12   4        2.98        1.69      1.41 o
   5 -12   4        3.97        1.25      1.52 o
   6 -12   4        0.14       -1.79      1.55 o
  -4 -11   4       12.63       12.56      2.21 o
  -3 -11   4       12.74       15.06      1.88 o
  -2 -11   4        5.77        3.16      1.34 o
  -1 -11   4       47.37       46.43      3.42 o
   0 -11   4        9.24        4.48      0.89 o
   1 -11   4        6.32        7.98      1.07 o
   2 -11   4      226.24      214.64      9.20 o
   3 -11   4        2.25       -0.17      1.64 o
   4 -11   4      106.31      119.23      4.85 o
   5 -11   4        0.84       -0.94      1.38 o
   6 -11   4        0.05       -2.07      1.38 o
   7 -11   4        0.00       -0.41      4.12 o
  -5 -10   4       82.00       86.50      4.83 o
  -4 -10   4        5.93        6.87      1.52 o
  -3 -10   4       40.65       43.22      2.70 o
  -2 -10   4        1.14        1.10      1.06 o
  -1 -10   4       10.03       10.85      0.86 o
   0 -10   4       47.41       49.55      2.22 o
   1 -10   4       44.90       42.58      1.95 o
   2 -10   4      290.43      270.34      5.57 o
   3 -10   4       67.95       65.91      2.24 o
   4 -10   4       45.46       49.06      2.56 o
   5 -10   4       20.40       19.67      1.63 o
   6 -10   4       11.09       16.56      1.90 o
   7 -10   4       26.70       22.59      1.90 o
   8 -10   4       15.02       13.78      1.72 o
  -6  -9   4        2.48        2.11      1.26 o
  -5  -9   4       26.05       27.69      2.37 o
  -4  -9   4        0.15        1.05      1.09 o
  -3  -9   4        4.32        4.74      2.45 o
  -2  -9   4      215.44      207.97     10.27 o
  -1  -9   4      111.17      107.41      2.05 o
   0  -9   4       14.81       14.89      0.79 o
   1  -9   4       50.23       45.04      1.22 o
   2  -9   4      189.95      176.86      3.47 o
   3  -9   4       53.54       57.21      1.54 o
   4  -9   4       56.24       57.51      1.66 o
   5  -9   4      161.90      156.27      3.25 o
   6  -9   4        0.96       -1.12      1.02 o
   7  -9   4        9.56        9.66      1.48 o
   8  -9   4       38.51       32.64      2.17 o
   9  -9   4        2.72        3.71      1.42 o
  -7  -8   4        2.46        3.34      1.94 o
  -6  -8   4       78.17       87.48      3.59 o
  -5  -8   4       47.49       46.84      2.71 o
  -4  -8   4        2.36        1.56      1.17 o
  -3  -8   4      124.27      124.77      2.99 o
  -2  -8   4      139.10      128.86      2.34 o
  -1  -8   4      198.22      192.31      3.10 o
   0  -8   4        0.30        0.71      0.36 o
   1  -8   4       45.79       44.64      2.37 o
   2  -8   4       94.24       98.82      2.09 o
   3  -8   4        0.02       -0.52      0.45 o
   4  -8   4        1.85        1.14      0.58 o
   5  -8   4      501.58      513.17      7.91 o
   6  -8   4       87.91       81.09      3.02 o
   7  -8   4       51.13       46.00      2.38 o
   8  -8   4      132.99      145.08      3.80 o
   9  -8   4       40.15       43.23      2.24 o
  -8  -7   4        0.22        0.76      1.94 o
  -7  -7   4       13.29       13.61      1.80 o
  -6  -7   4       23.45       21.35      3.53 o
  -5  -7   4      145.69      138.91      4.36 o
  -4  -7   4      121.19      109.23      1.94 o
  -3  -7   4       47.67       44.57      1.11 o
  -2  -7   4      313.87      304.23      4.69 o
  -1  -7   4       10.99       16.38      0.66 o
   0  -7   4      189.18      177.28      2.94 o
   1  -7   4       11.99       11.15      0.61 o
   2  -7   4      165.11      157.60      2.61 o
   3  -7   4      238.24      226.08      3.54 o
   4  -7   4       31.42       25.33      1.04 o
   5  -7   4       19.57       14.11      1.09 o
   6  -7   4       93.87       93.82      2.60 o
   7  -7   4       71.79       74.58      2.51 o
   8  -7   4        3.33        4.84      1.15 o
   9  -7   4        0.15        0.96      1.41 o
  -9  -6   4        1.26        0.68      1.79 o
  -8  -6   4        1.78        1.71      0.83 o
  -7  -6   4       74.02       75.69      2.00 o
  -6  -6   4        9.67       10.12      1.17 o
  -5  -6   4       43.93       37.22      1.27 o
  -4  -6   4        0.83        0.49      0.39 o
  -3  -6   4       75.09       68.66      1.49 o
  -2  -6   4       57.67       53.48      1.11 o
  -1  -6   4     1802.70     1861.64     26.90 o
   0  -6   4      242.71      252.38      3.83 o
   1  -6   4      800.11      851.30     10.73 o
   2  -6   4       36.03       39.52      1.09 o
   3  -6   4      219.09      229.82      3.53 o
   4  -6   4       77.62       86.43      1.87 o
   5  -6   4       47.85       51.39      1.62 o
   6  -6   4      180.27      166.79      3.34 o
   7  -6   4        1.79        0.92      1.34 o
   8  -6   4        6.94        8.37      1.18 o
   9  -6   4        6.49        7.43      1.65 o
  -9  -5   4        3.00        2.05      1.02 o
  -8  -5   4       17.38       13.67      1.23 o
  -7  -5   4        9.28        9.60      1.52 o
  -6  -5   4       60.43       55.25      1.45 o
  -5  -5   4       36.86       38.18      1.12 o
  -4  -5   4       49.69       49.69      1.20 o
  -3  -5   4      579.11      571.44      7.18 o
  -2  -5   4     1435.21     1384.17     19.08 o
  -1  -5   4      168.72      176.87      3.05 o
   0  -5   4      477.94      511.86      6.20 o
   1  -5   4       27.81       35.43      0.90 o
   2  -5   4       24.43       36.00      0.97 o
   3  -5   4      377.83      396.76      5.67 o
   4  -5   4       17.22       15.26      0.77 o
   5  -5   4        2.71        3.97      0.71 o
   6  -5   4        2.18        1.46      0.62 o
   7  -5   4        0.23       -1.00      0.67 o
   8  -5   4        9.56        8.40      1.35 o
   9  -5   4       10.15        8.84      1.44 o
 -10  -4   4        9.84       14.02      1.60 o
  -9  -4   4        9.00        7.88      1.25 o
  -8  -4   4       15.64        7.62      1.17 o
  -7  -4   4       34.21       37.78      1.55 o
  -6  -4   4        4.60        3.59      0.46 o
  -5  -4   4       58.55       49.79      1.34 o
  -4  -4   4      146.87      138.91      2.13 o
  -3  -4   4      257.47      262.05      3.67 o
  -2  -4   4      596.12      622.77      7.60 o
  -1  -4   4      792.82      821.01      9.89 o
   0  -4   4        4.26        5.03      0.42 o
   1  -4   4       10.12        5.95      0.39 o
   2  -4   4       19.40       14.66      0.60 o
   3  -4   4      194.68      172.06      2.58 o
   4  -4   4      395.87      408.73      5.33 o
   5  -4   4      166.07      153.97      2.62 o
   6  -4   4      307.11      308.14      6.08 o
   7  -4   4       67.73       66.60      2.13 o
   8  -4   4        0.28       -0.54      0.93 o
   9  -4   4       10.47       10.18      1.44 o
 -10  -3   4        5.60        7.94      1.42 o
  -9  -3   4       28.36       26.19      1.83 o
  -8  -3   4        0.02       -0.43      1.64 o
  -7  -3   4        3.42        3.09      0.56 o
  -6  -3   4      127.20      139.53      3.21 o
  -5  -3   4      451.04      408.31      5.75 o
  -4  -3   4      493.97      520.28      6.77 o
  -3  -3   4      104.82       96.24      1.52 o
  -2  -3   4        2.72        2.40      0.27 o
  -1  -3   4        7.92       11.55      0.49 o
   0  -3   4      744.67      710.03      7.62 o
   1  -3   4      647.78      641.79      6.78 o
   2  -3   4     1757.48     1703.50     18.30 o
   3  -3   4      267.93      263.83      3.54 o
   4  -3   4       19.40       24.15      0.80 o
   5  -3   4        9.86       15.59      0.78 o
   6  -3   4       44.31       42.25      1.35 o
   7  -3   4       57.29       53.83      2.04 o
   8  -3   4        1.87        2.57      1.01 o
   9  -3   4       22.11       22.12      2.42 o
 -10  -2   4        3.49        3.09      1.34 o
  -9  -2   4      108.15       97.76      3.34 o
  -8  -2   4       23.78       21.41      1.40 o
  -7  -2   4        5.75        3.91      0.62 o
  -6  -2   4        0.67        0.21      0.43 o
  -5  -2   4        6.61       10.32      0.97 o
  -4  -2   4     1690.87     1771.43     20.30 o
  -3  -2   4     4621.85     4900.25     49.60 o
  -2  -2   4       40.71       35.62      0.67 o
  -1  -2   4     1720.02     1634.16     16.52 o
   0  -2   4     4874.01     4901.00     50.14 o
   1  -2   4        0.00        2.28      0.51 o
   2  -2   4       16.34       15.35      0.54 o
   3  -2   4      374.92      406.64      4.89 o
   4  -2   4       44.38       38.91      0.96 o
   5  -2   4       21.26       21.02      0.78 o
   6  -2   4        4.58        3.68      0.69 o
   7  -2   4        7.26        5.70      1.05 o
   8  -2   4        0.18       -0.66      0.84 o
   9  -2   4        4.80        3.37      1.06 o
 -11  -1   4        6.11        7.75      1.70 o
 -10  -1   4       52.06       49.03      2.72 o
  -9  -1   4        5.20        6.17      1.46 o
  -8  -1   4        3.43        3.35      0.67 o
  -7  -1   4       10.12       10.56      0.80 o
  -6  -1   4        3.80        1.31      0.45 o
  -5  -1   4      360.40      355.70      4.35 o
  -4  -1   4       23.27       27.93      0.73 o
  -3  -1   4       11.14       10.87      0.45 o
  -2  -1   4      208.42      225.11      2.62 o
  -1  -1   4        0.41       -0.27      0.24 o
   0  -1   4      481.79      493.86      5.36 o
   1  -1   4      107.51      108.65      1.45 o
   2  -1   4      454.68      473.20      5.71 o
   3  -1   4      123.40      131.35      1.90 o
   4  -1   4       66.84       58.99      1.58 o
   5  -1   4        5.43        4.38      0.47 o
   6  -1   4       74.86       67.49      2.49 o
   7  -1   4        7.11        6.17      0.95 o
   8  -1   4        2.82        2.97      1.17 o
   9  -1   4        0.20       -0.38      1.15 o
 -11   0   4        0.18        0.12      1.43 o
 -10   0   4       55.70       56.30      2.89 o
  -9   0   4      110.85      103.66      2.80 o
  -8   0   4        0.27       -0.28      0.60 o
  -7   0   4        4.14        4.19      0.63 o
  -6   0   4        0.06        0.25      0.43 o
  -5   0   4     1241.41     1313.44     14.47 o
  -4   0   4     1029.60     1156.21     15.30 o
  -3   0   4     1329.91     1391.44     14.61 o
  -2   0   4      429.35      414.92      4.63 o
  -1   0   4        2.21        1.18      0.29 o
   0   0   4       11.81       11.76      0.40 o
   1   0   4      681.32      715.80      7.66 o
   2   0   4     1091.28     1117.62     11.77 o
   3   0   4       57.96       48.53      0.96 o
   4   0   4      263.36      243.74      3.15 o
   5   0   4       12.72       16.78      0.75 o
   6   0   4       10.84       10.05      1.11 o
   7   0   4        0.00       -0.12      1.14 o
   8   0   4       35.46       32.84      2.07 o
 -11   1   4        0.07       -0.30      1.40 o
 -10   1   4      113.74      106.66      3.99 o
  -9   1   4      468.09      468.04      8.19 o
  -8   1   4        5.32        4.24      0.75 o
  -7   1   4       16.31       15.97      0.91 o
  -6   1   4        6.16        5.50      0.68 o
  -5   1   4      350.04      357.48      6.66 o
  -4   1   4      148.76      195.18      2.91 o
  -3   1   4      520.31      578.17      7.22 o
  -2   1   4      565.22      542.72      6.15 o
  -1   1   4      332.06      359.99      3.91 o
   0   1   4       68.12       61.03      0.86 o
   1   1   4      875.77      859.22      9.32 o
   2   1   4       98.51       92.41      1.50 o
   3   1   4       78.07       82.39      1.72 o
   4   1   4       13.51       13.31      0.69 o
   5   1   4      661.59      633.97     11.81 o
   6   1   4        6.84        6.32      0.89 o
   7   1   4        3.25        3.15      0.87 o
   8   1   4       46.31       46.37      2.32 o
 -11   2   4        3.75        5.38      1.67 o
 -10   2   4        4.54        3.01      1.08 o
  -9   2   4      242.58      238.53      5.25 o
  -8   2   4        3.13        2.25      0.70 o
  -7   2   4       27.95       27.39      1.23 o
  -6   2   4       41.09       37.76      1.38 o
  -5   2   4      333.86      368.36      4.89 o
  -4   2   4       94.38      102.43      1.80 o
  -3   2   4       65.97       63.90      1.25 o
  -2   2   4      131.68      128.70      2.02 o
  -1   2   4       44.35       44.31      0.82 o
   0   2   4       16.38       11.34      0.52 o
   1   2   4      218.45      219.21      3.28 o
   2   2   4       39.30       38.12      1.29 o
   3   2   4       23.71       22.46      0.99 o
   4   2   4       21.22       15.18      0.95 o
   5   2   4        6.27        7.45      1.35 o
   6   2   4        2.46        0.78      1.39 o
   7   2   4        0.71        0.11      1.50 o
 -11   3   4        0.37       -2.03      1.36 o
 -10   3   4        9.67        9.95      1.29 o
  -9   3   4        2.40        2.34      0.96 o
  -8   3   4       31.28       33.55      2.32 o
  -7   3   4      346.96      346.54      5.64 o
  -6   3   4      213.46      233.92      3.77 o
  -5   3   4        4.15        1.04      0.45 o
  -4   3   4      287.32      325.39      4.31 o
  -3   3   4     2152.98     2357.12     26.59 o
  -2   3   4      237.70      229.20      3.65 o
  -1   3   4      761.73      778.36      8.51 o
   0   3   4       57.83       51.78      1.09 o
   1   3   4       83.99       82.67      1.91 o
   2   3   4        0.46        1.37      0.50 o
   3   3   4        1.70        1.49      0.50 o
   4   3   4        0.92        0.17      0.64 o
   5   3   4        2.47        1.91      1.06 o
   6   3   4       38.83       42.52      3.67 o
   7   3   4        2.78        1.14      1.47 o
 -11   4   4       18.46       18.51      1.71 o
 -10   4   4        8.08        6.61      1.23 o
  -9   4   4      152.20      165.42      3.96 o
  -8   4   4       84.26       87.27      2.66 o
  -7   4   4      336.53      334.98      5.18 o
  -6   4   4        1.65        1.58      0.58 o
  -5   4   4      447.74      472.48      6.52 o
  -4   4   4      256.43      264.95      3.67 o
  -3   4   4       20.18       20.94      0.80 o
  -2   4   4      277.02      298.91      3.78 o
  -1   4   4      112.46      119.83      1.93 o
   0   4   4        8.60       13.83      0.77 o
   1   4   4        2.51        2.61      0.49 o
   2   4   4        1.30        1.47      0.48 o
   3   4   4       27.71       24.65      1.23 o
   4   4   4        1.46        1.95      0.93 o
   5   4   4       11.79       12.85      1.47 o
   6   4   4        2.36        4.02      1.44 o
 -11   5   4        0.35        2.05      1.64 o
 -10   5   4        0.08        1.05      1.25 o
  -9   5   4      111.74      111.95      3.21 o
  -8   5   4      263.45      291.96      6.07 o
  -7   5   4      174.61      185.51      3.64 o
  -6   5   4       34.33       38.08      1.34 o
  -5   5   4       72.99       72.28      1.71 o
  -4   5   4      131.88      149.98      2.55 o
  -3   5   4       10.26        9.95      0.57 o
  -2   5   4       70.78       66.80      1.53 o
  -1   5   4      112.86      110.53      2.27 o
   0   5   4        3.45        3.28      0.59 o
   1   5   4       16.91       21.54      1.13 o
   2   5   4       34.76       35.33      1.44 o
   3   5   4       22.48       16.63      1.49 o
   4   5   4       77.81       83.27      3.08 o
   5   5   4        4.00        4.94      1.28 o
 -10   6   4       28.15       29.67      4.00 o
  -9   6   4       14.30       18.39      1.71 o
  -8   6   4        5.84        2.41      1.08 o
  -7   6   4        1.38        1.30      0.81 o
  -6   6   4       70.38       69.41      2.70 o
  -5   6   4      204.66      200.71      3.33 o
  -4   6   4       28.93       30.68      0.99 o
  -3   6   4        0.68        1.39      0.44 o
  -2   6   4       30.81       30.59      1.12 o
  -1   6   4      483.30      471.16      9.43 o
   0   6   4       24.98       23.95      1.11 o
   1   6   4        1.49        1.82      0.64 o
   2   6   4       17.44       15.78      3.20 o
   3   6   4       10.37       11.26      2.36 o
   4   6   4       12.12       12.45      1.35 o
   5   6   4        0.11        0.55      1.08 o
 -10   7   4       25.88       26.07      2.58 o
  -9   7   4       15.46       17.88      2.10 o
  -8   7   4       11.82        8.80      1.93 o
  -7   7   4        0.22        1.28      1.32 o
  -6   7   4       23.06       16.11      1.32 o
  -5   7   4        0.14        0.80      0.77 o
  -4   7   4      165.02      159.52      4.21 o
  -3   7   4        5.35        3.76      0.82 o
  -2   7   4        0.08       -0.81      0.54 o
  -1   7   4       35.39       33.79      2.60 o
   0   7   4        2.28        4.07      1.08 o
   1   7   4       12.71       15.41      1.41 o
   2   7   4       13.55        8.97      2.53 o
   3   7   4        0.09       -1.75      4.15 o
   4   7   4        0.47       -1.36      2.52 o
  -9   8   4        0.02        1.10      1.40 o
  -8   8   4       13.32       14.31      1.95 o
  -7   8   4       16.02       14.40      1.78 o
  -6   8   4        5.38        6.31      1.08 o
  -5   8   4       90.94       96.54      4.09 o
  -4   8   4        0.12       -0.12      0.59 o
  -3   8   4        0.74        0.78      0.78 o
  -2   8   4       12.92       18.19      2.25 o
  -1   8   4       38.09       37.39      2.79 o
   0   8   4        0.84        0.68      1.03 o
   1   8   4       50.13       52.47      2.90 o
   2   8   4       15.76       17.06      2.82 o
  -8   9   4        1.56        2.88      3.14 o
  -7   9   4        0.08       -0.25      2.79 o
  -6   9   4        0.20       -1.00      0.88 o
  -5   9   4        0.36       -0.24      1.26 o
  -4   9   4        0.03        0.49      1.05 o
  -3   9   4        0.32        0.11      0.73 o
  -2   9   4        8.51        5.58      1.55 o
  -1   9   4        5.34        6.05      1.55 o
   0   9   4        7.45        1.55      1.25 o
   1   9   4        8.12        5.48      1.30 o
  -6  10   4        4.45        6.22      1.15 o
  -5  10   4        1.42        0.46      1.24 o
  -4  10   4        2.04        4.38      1.23 o
  -3  10   4        6.84        5.15      1.82 o
  -2  10   4        0.61       -0.27      1.19 o
  -1 -13   5        2.96        2.01      1.71 o
   0 -13   5        3.18        2.15      1.14 o
   1 -13   5       10.60       11.33      1.68 o
   2 -13   5       34.59       28.76      5.60 o
   3 -13   5        6.93        8.59      2.68 o
   4 -13   5        7.24        7.54      1.94 o
   5 -13   5        2.07        2.11      1.63 o
  -3 -12   5       17.91       18.19      2.16 o
  -2 -12   5       13.51       12.57      1.88 o
  -1 -12   5        3.00       -0.05      1.46 o
   0 -12   5        0.01       -1.33      1.01 o
   1 -12   5       35.29       39.03      2.48 o
   2 -12   5        0.02        1.16      1.46 o
   3 -12   5      101.21      113.93      4.78 o
   4 -12   5        3.58        4.30      1.69 o
   5 -12   5        1.54        3.50      1.65 o
   6 -12   5        0.01        0.01      1.62 o
  -5 -11   5        7.31       10.54      2.03 o
  -4 -11   5       56.09       59.13      3.58 o
  -3 -11   5        0.65       -0.28      1.23 o
  -2 -11   5        2.86        1.96      1.26 o
  -1 -11   5       26.32       24.25      1.33 o
   0 -11   5        0.11       -0.32      0.74 o
   1 -11   5       70.59       60.80      3.01 o
   2 -11   5       84.75       68.47      3.63 o
   3 -11   5      146.51      147.42      5.48 o
   4 -11   5       41.15       41.48      2.92 o
   5 -11   5       13.06       11.66      2.03 o
   6 -11   5       12.08       16.76      2.45 o
   7 -11   5        0.11        0.44      1.63 o
  -6 -10   5        3.31        0.18      1.53 o
  -5 -10   5       88.00       96.20      4.57 o
  -4 -10   5        2.15        1.88      1.45 o
  -3 -10   5       17.46       18.43      1.97 o
  -2 -10   5       38.09       35.08      2.03 o
  -1 -10   5       12.42        7.50      1.19 o
   0 -10   5        9.22       12.54      1.16 o
   1 -10   5       32.57       30.46      1.52 o
   2 -10   5       18.22       28.19      1.48 o
   3 -10   5       22.39       16.83      1.36 o
   4 -10   5        8.60        8.49      1.03 o
   5 -10   5       20.58       20.15      1.60 o
   6 -10   5        1.98        0.44      1.10 o
   7 -10   5        0.01       -0.12      1.16 o
   8 -10   5       10.31       15.78      2.89 o
  -7  -9   5       33.57       44.87      5.05 o
  -6  -9   5        0.02        0.61      1.39 o
  -5  -9   5        3.70        3.41      1.48 o
  -4  -9   5       12.98       16.55      2.02 o
  -3  -9   5       32.40       33.54      1.30 o
  -2  -9   5       27.74       29.42      1.20 o
  -1  -9   5        3.21        2.87      0.56 o
   0  -9   5        7.86        7.60      0.60 o
   1  -9   5       73.30       71.02      1.77 o
   2  -9   5      130.86      136.87      2.74 o
   3  -9   5       45.98       43.52      1.39 o
   4  -9   5      182.56      190.77      3.65 o
   5  -9   5        2.55        0.08      0.90 o
   6  -9   5        5.40        3.16      1.06 o
   7  -9   5       33.53       42.47      2.33 o
   8  -9   5        4.12        2.34      1.35 o
  -8  -8   5        1.16        2.58      1.69 o
  -7  -8   5        6.91        6.49      2.42 o
  -6  -8   5      279.99      290.42      7.88 o
  -5  -8   5       16.74       21.97      2.02 o
  -4  -8   5       18.57       20.64      1.06 o
  -3  -8   5       22.54       25.11      0.97 o
  -2  -8   5        5.35        7.68      0.83 o
  -1  -8   5       11.86       12.71      0.74 o
   0  -8   5      482.57      497.10     11.99 o
   1  -8   5      222.74      211.17      3.30 o
   2  -8   5        3.98        5.06      0.65 o
   3  -8   5      107.04      109.75      2.21 o
   4  -8   5       16.90       19.77      1.15 o
   5  -8   5       71.58       74.27      2.14 o
   6  -8   5        9.78       10.30      1.20 o
   7  -8   5      101.76       99.28      2.99 o
   8  -8   5        0.34        1.40      1.15 o
  -8  -7   5        1.52       -0.26      2.40 o
  -7  -7   5       21.35       20.01      1.48 o
  -6  -7   5      229.92      228.15      4.41 o
  -5  -7   5       18.37       22.83      1.12 o
  -4  -7   5       25.38       23.66      0.95 o
  -3  -7   5       16.62       16.80      0.81 o
  -2  -7   5       59.55       65.85      1.40 o
  -1  -7   5        1.00        0.20      0.29 o
   0  -7   5      460.92      490.48      6.51 o
   1  -7   5      117.78       94.32      1.84 o
   2  -7   5        0.03       -0.47      0.42 o
   3  -7   5      123.85      120.56      2.51 o
   4  -7   5      230.57      218.94      3.91 o
   5  -7   5        2.98        2.72      0.77 o
   6  -7   5       10.77       11.81      1.37 o
   7  -7   5       55.51       50.81      2.85 o
   8  -7   5       69.78       74.13      2.84 o
   9  -7   5        0.53        1.78      1.46 o
  -9  -6   5       19.55       22.86      3.89 o
  -8  -6   5        2.06        2.56      0.98 o
  -7  -6   5      110.84      119.04      2.87 o
  -6  -6   5       32.39       36.09      1.45 o
  -5  -6   5      196.56      200.67      3.28 o
  -4  -6   5       95.59       86.41      1.64 o
  -3  -6   5      112.12      106.33      1.78 o
  -2  -6   5       12.26       16.60      0.77 o
  -1  -6   5      146.94      143.86      2.61 o
   0  -6   5      306.76      352.17      4.84 o
   1  -6   5      156.03      162.07      2.84 o
   2  -6   5       25.94       29.50      0.98 o
   3  -6   5       33.86       42.83      1.26 o
   4  -6   5      194.48      183.16      3.37 o
   5  -6   5       14.50       15.00      1.03 o
   6  -6   5       39.50       37.94      1.53 o
   7  -6   5      101.68      103.05      2.90 o
   8  -6   5       27.76       26.62      2.15 o
   9  -6   5        1.18        0.47      1.30 o
  -9  -5   5        0.11        0.72      1.04 o
  -8  -5   5        3.96        6.29      1.41 o
  -7  -5   5       35.06       40.78      1.63 o
  -6  -5   5       30.62       28.80      1.01 o
  -5  -5   5        0.60       -0.53      0.35 o
  -4  -5   5        0.01        0.01      0.35 o
  -3  -5   5       21.51       18.67      1.29 o
  -2  -5   5      312.76      292.22      4.55 o
  -1  -5   5      327.51      289.12      3.86 o
   0  -5   5        0.76        1.13      0.33 o
   1  -5   5      769.72      758.50     10.08 o
   2  -5   5     1139.21     1180.11     13.81 o
   3  -5   5        0.37       -0.58      0.42 o
   4  -5   5      304.93      297.56      5.18 o
   5  -5   5       26.88       24.86      1.07 o
   6  -5   5       22.28       23.62      1.18 o
   7  -5   5      125.18      125.65      3.18 o
   8  -5   5        2.00        1.86      1.19 o
   9  -5   5        2.17        3.08      1.20 o
 -10  -4   5        2.43        1.72      1.21 o
  -9  -4   5       17.92       16.74      1.54 o
  -8  -4   5       25.44       30.26      1.80 o
  -7  -4   5        0.17       -0.20      0.57 o
  -6  -4   5      128.38      137.60      2.58 o
  -5  -4   5       62.26       56.68      2.18 o
  -4  -4   5       17.06       10.70      0.69 o
  -3  -4   5        5.69        5.40      0.47 o
  -2  -4   5       85.90       91.76      1.59 o
  -1  -4   5      114.64      112.83      1.72 o
   0  -4   5      275.17      264.27      4.36 o
   1  -4   5      276.57      264.08      3.53 o
   2  -4   5      811.04      807.45      9.63 o
   3  -4   5       70.03       74.37      1.61 o
   4  -4   5        6.20        7.88      0.59 o
   5  -4   5       10.87        9.59      0.75 o
   6  -4   5       16.65       15.31      1.48 o
   7  -4   5       56.35       53.93      3.64 o
   8  -4   5       80.93       78.81      2.87 o
   9  -4   5        5.81        9.00      1.43 o
 -10  -3   5        0.06       -0.91      1.11 o
  -9  -3   5       17.30        9.61      1.40 o
  -8  -3   5       26.67       23.10      1.63 o
  -7  -3   5       94.53      102.05      2.37 o
  -6  -3   5      453.23      461.52      7.38 o
  -5  -3   5     1238.63     1313.23     15.86 o
  -4  -3   5       20.01       26.78      0.98 o
  -3  -3   5      616.79      626.76      7.55 o
  -2  -3   5      894.66      932.26     10.89 o
  -1  -3   5      149.42      143.87      2.03 o
   0  -3   5      451.95      505.46      5.62 o
   1  -3   5       22.32       14.96      0.58 o
   2  -3   5      235.49      205.91      2.90 o
   3  -3   5       33.89       37.67      0.97 o
   4  -3   5        0.27       -0.19      0.37 o
   5  -3   5      123.32      122.81      2.94 o
   6  -3   5       24.09       27.30      1.15 o
   7  -3   5      168.82      160.27      4.65 o
   8  -3   5       21.43       22.51      1.65 o
   9  -3   5        2.05        3.13      1.13 o
 -11  -2   5        5.17        4.99      1.73 o
 -10  -2   5        0.47        0.16      1.21 o
  -9  -2   5        3.36        8.35      1.48 o
  -8  -2   5       38.44       35.56      1.48 o
  -7  -2   5        1.01        2.11      0.61 o
  -6  -2   5       12.08       15.10      0.79 o
  -5  -2   5      833.82      895.23     10.38 o
  -4  -2   5      124.28      120.95      1.84 o
  -3  -2   5      393.15      372.27      4.43 o
  -2  -2   5      340.33      349.08      4.14 o
  -1  -2   5      953.65      936.43     10.23 o
   0  -2   5     1210.22     1110.31     12.41 o
   1  -2   5      907.54      851.42      9.40 o
   2  -2   5      670.53      662.10      7.90 o
   3  -2   5       29.00       20.97      0.64 o
   4  -2   5       17.15       16.81      0.69 o
   5  -2   5        6.89        9.19      0.65 o
   6  -2   5       10.40       11.23      1.11 o
   7  -2   5       44.23       49.72      2.06 o
   8  -2   5       14.51       14.30      1.35 o
 -11  -1   5        5.10        7.88      1.73 o
 -10  -1   5        1.99        2.29      1.34 o
  -9  -1   5       25.28       29.49      1.75 o
  -8  -1   5        1.22        2.22      0.74 o
  -7  -1   5       16.68       17.35      0.89 o
  -6  -1   5      112.60      109.74      3.41 o
  -5  -1   5       95.04      105.47      1.90 o
  -4  -1   5      741.11      752.16      8.90 o
  -3  -1   5      854.80      927.58     11.63 o
  -2  -1   5      113.87      116.16      1.79 o
  -1  -1   5       24.57       27.47      0.69 o
   0  -1   5      156.67      150.14      1.95 o
   1  -1   5      466.74      484.58      5.70 o
   2  -1   5      558.73      564.78      6.80 o
   3  -1   5      299.43      282.84      3.81 o
   4  -1   5       12.00       12.17      0.63 o
   5  -1   5       25.60       26.08      1.19 o
   6  -1   5      145.19      149.11      3.53 o
   7  -1   5        0.50        0.96      0.78 o
   8  -1   5        1.89        2.16      1.69 o
 -11   0   5       59.47       49.79      2.92 o
 -10   0   5       10.36        7.90      1.54 o
  -9   0   5      108.26      104.16      2.86 o
  -8   0   5      125.98      138.46      2.73 o
  -7   0   5      115.88      129.72      2.49 o
  -6   0   5        1.46        0.30      0.45 o
  -5   0   5       23.77       32.43      0.92 o
  -4   0   5       53.92       46.60      1.18 o
  -3   0   5       12.68        5.74      0.56 o
  -2   0   5      520.00      534.56      6.30 o
  -1   0   5        4.83        3.83      0.35 o
   0   0   5       59.98       63.49      1.22 o
   1   0   5      200.50      243.78      3.20 o
   2   0   5       48.35       49.34      1.02 o
   3   0   5       50.91       54.88      1.07 o
   4   0   5       41.27       34.36      1.22 o
   5   0   5        1.09        1.19      0.77 o
   6   0   5       49.52       55.28      2.68 o
   7   0   5        9.90       12.63      1.48 o
   8   0   5       27.46       32.41      2.11 o
 -11   1   5       10.41        9.04      1.81 o
 -10   1   5        4.42        3.16      1.27 o
  -9   1   5        3.53        3.26      1.00 o
  -8   1   5      171.60      182.04      3.43 o
  -7   1   5        0.33       -0.21      0.55 o
  -6   1   5      154.80      170.49      4.93 o
  -5   1   5       65.01       56.99      1.45 o
  -4   1   5      750.96      844.14     11.27 o
  -3   1   5      338.05      332.43      4.15 o
  -2   1   5      517.14      564.76      6.83 o
  -1   1   5      132.23      135.18      1.95 o
   0   1   5      116.07      109.48      1.54 o
   1   1   5      197.94      201.65      2.66 o
   2   1   5        2.24        0.84      0.40 o
   3   1   5      110.90      111.99      2.01 o
   4   1   5      240.78      223.74      3.53 o
   5   1   5       22.02       21.11      1.54 o
   6   1   5        1.35        0.12      0.75 o
   7   1   5      270.75      310.68      7.38 o
 -11   2   5        4.53        4.51      2.64 o
 -10   2   5       16.81       14.55      1.40 o
  -9   2   5        5.99        3.29      1.07 o
  -8   2   5      465.05      455.39      7.21 o
  -7   2   5       82.92       81.26      2.57 o
  -6   2   5      597.30      624.84      9.15 o
  -5   2   5       51.93       67.40      1.92 o
  -4   2   5       16.69       21.65      0.94 o
  -3   2   5     1138.53     1218.05     15.47 o
  -2   2   5      233.99      232.92      3.59 o
  -1   2   5      164.37      157.10      1.95 o
   0   2   5      249.36      249.92      4.11 o
   1   2   5       26.72       31.58      0.93 o
   2   2   5        5.20        5.67      0.45 o
   3   2   5       11.55       10.59      0.82 o
   4   2   5       19.45       17.60      1.75 o
   5   2   5       23.20       20.43      1.95 o
   6   2   5        2.75        3.78      1.56 o
   7   2   5       11.39       17.46      2.40 o
 -11   3   5        9.46       10.11      1.71 o
 -10   3   5        7.99        8.49      1.25 o
  -9   3   5        0.33        0.83      1.03 o
  -8   3   5      316.36      343.69      6.40 o
  -7   3   5      279.52      274.52      4.77 o
  -6   3   5       64.25       64.38      1.84 o
  -5   3   5       15.63       14.13      0.82 o
  -4   3   5        0.84        1.06      0.46 o
  -3   3   5       60.09       68.56      1.46 o
  -2   3   5      206.46      238.56      3.40 o
  -1   3   5        5.51        5.41      0.39 o
   0   3   5       89.54       92.95      1.73 o
   1   3   5       85.57       82.38      2.07 o
   2   3   5       34.50       36.20      1.28 o
   3   3   5        1.69        0.64      0.62 o
   4   3   5        3.65        5.24      1.11 o
   5   3   5        2.90        2.55      1.31 o
   6   3   5        2.15        1.83      1.47 o
 -11   4   5        0.01       -0.97      1.08 o
 -10   4   5        6.12        4.48      1.95 o
  -9   4   5        9.42        6.62      1.15 o
  -8   4   5        0.08       -0.59      0.83 o
  -7   4   5        3.89        2.69      0.63 o
  -6   4   5        2.55        2.11      0.63 o
  -5   4   5       63.58       68.96      1.68 o
  -4   4   5       83.18       83.46      1.65 o
  -3   4   5      303.81      323.62      4.59 o
  -2   4   5      385.21      393.27      5.26 o
  -1   4   5       73.27       73.99      1.57 o
   0   4   5      183.20      199.50      4.00 o
   1   4   5       90.93       96.82      2.34 o
   2   4   5       94.76       85.16      2.33 o
   3   4   5        8.53       13.30      1.72 o
   4   4   5       14.87       13.38      1.47 o
   5   4   5        5.67        6.57      1.51 o
 -10   5   5        6.85        7.06      1.52 o
  -9   5   5       17.10       16.25      2.61 o
  -8   5   5       64.10       72.51      2.83 o
  -7   5   5      111.74      112.05      2.68 o
  -6   5   5       25.84       16.52      1.00 o
  -5   5   5      190.07      178.76      3.08 o
  -4   5   5       41.65       45.24      1.33 o
  -3   5   5        6.87        6.43      0.52 o
  -2   5   5      829.14      824.02     13.04 o
  -1   5   5       12.08       10.97      0.76 o
   0   5   5        0.21       -0.14      0.62 o
   1   5   5        8.63        9.78      1.80 o
   2   5   5       43.72       42.91      2.78 o
   3   5   5       58.13       51.97      3.75 o
   4   5   5       19.20       20.35      1.89 o
   5   5   5        3.01        3.84      1.45 o
 -10   6   5        1.59        1.40      1.32 o
  -9   6   5        0.44       -0.64      1.09 o
  -8   6   5       72.64       71.54      2.80 o
  -7   6   5        0.04        0.62      0.82 o
  -6   6   5        0.57        0.53      0.73 o
  -5   6   5        8.16       12.14      1.13 o
  -4   6   5        2.79        0.77      0.60 o
  -3   6   5        4.13        4.18      0.56 o
  -2   6   5      341.44      331.93      8.28 o
  -1   6   5       60.00       57.88      3.47 o
   0   6   5        0.75       -0.78      0.84 o
   1   6   5       41.87       48.90      1.89 o
   2   6   5        3.92        2.98      0.98 o
   3   6   5        0.38        0.27      0.95 o
   4   6   5        7.12        8.20      1.55 o
  -9   7   5       10.36       10.64      2.23 o
  -8   7   5        6.44       11.94      4.34 o
  -7   7   5       38.33       30.06      2.60 o
  -6   7   5        0.31       -0.11      0.95 o
  -5   7   5      238.47      232.58      4.94 o
  -4   7   5        0.21        0.47      0.69 o
  -3   7   5       51.18       45.95      1.93 o
  -2   7   5       39.55       39.43      3.06 o
  -1   7   5       54.65       51.42      3.31 o
   0   7   5       22.67       18.60      1.93 o
   1   7   5       43.94       44.70      2.42 o
   2   7   5        2.68        2.19      1.00 o
   3   7   5        0.00        1.77      1.07 o
  -9   8   5        2.68        3.21      1.63 o
  -8   8   5       18.22       20.79      2.14 o
  -7   8   5        1.99        0.23      1.25 o
  -6   8   5       15.46       17.11      1.36 o
  -5   8   5        5.52        6.59      1.02 o
  -4   8   5        2.77        0.85      1.07 o
  -3   8   5       31.71       34.66      3.24 o
  -2   8   5        5.15        1.52      1.41 o
  -1   8   5        3.65        2.87      1.38 o
   0   8   5       18.07       16.38      1.98 o
   1   8   5        7.75        8.81      1.55 o
  -7   9   5        2.90        3.73      1.66 o
  -6   9   5        6.76        5.88      1.11 o
  -5   9   5        3.19        4.22      1.97 o
  -4   9   5        0.41       -1.09      0.98 o
  -3   9   5        0.03       -1.67      1.11 o
  -2   9   5        0.49        2.58      1.41 o
  -1   9   5        1.51        1.63      1.38 o
  -2 -13   6       11.20       14.22      2.20 o
  -1 -13   6       17.10       13.62      1.40 o
   0 -13   6        3.68        2.21      1.30 o
   1 -13   6        3.29        1.89      3.21 o
   2 -13   6        0.00        0.28      1.33 o
   3 -13   6        3.61        4.54      1.65 o
   4 -13   6       36.33       33.66      4.99 o
  -4 -12   6        0.57        0.77      2.47 o
  -3 -12   6       41.05       45.27      5.45 o
  -2 -12   6        2.57        1.40      1.17 o
  -1 -12   6        5.04        4.59      1.28 o
   0 -12   6       26.81       21.69      2.71 o
   1 -12   6       27.06       23.56      2.09 o
   2 -12   6        0.00       -1.88      1.37 o
   3 -12   6        0.00       -1.37      1.32 o
   4 -12   6       71.35       84.84      4.34 o
   5 -12   6        0.93        0.21      1.51 o
   6 -12   6        1.49        1.72      1.80 o
  -5 -11   6       18.56       23.55      2.60 o
  -4 -11   6        3.00        5.81      3.38 o
  -3 -11   6       21.43       20.58      2.26 o
  -2 -11   6       33.45       37.89      1.82 o
  -1 -11   6        0.69        1.00      0.81 o
   0 -11   6        2.43        0.69      1.08 o
   1 -11   6        1.39        0.24      1.13 o
   2 -11   6       30.37       23.89      2.26 o
   3 -11   6      153.96      137.65      5.38 o
   4 -11   6        8.36        7.25      1.81 o
   5 -11   6       45.61       46.20      3.33 o
   6 -11   6       23.83       19.60      4.13 o
   7 -11   6        0.01       -2.06      1.38 o
  -6 -10   6       26.13       28.53      2.77 o
  -5 -10   6        0.09        2.44      1.56 o
  -4 -10   6        2.23        2.81      0.74 o
  -3 -10   6       40.87       40.47      1.97 o
  -2 -10   6       45.02       48.70      1.86 o
  -1 -10   6        6.00        5.84      0.96 o
   0 -10   6       23.93       22.45      1.31 o
   1 -10   6       68.80       62.29      2.15 o
   2 -10   6      290.95      267.40      5.62 o
   3 -10   6       45.28       42.61      1.93 o
   4 -10   6       47.92       42.89      2.06 o
   5 -10   6        0.27        0.24      1.06 o
   6 -10   6       14.40       15.82      1.64 o
   7 -10   6        4.96        8.62      1.61 o
  -7  -9   6       20.97       29.21      2.91 o
  -6  -9   6        0.44        1.32      3.40 o
  -5  -9   6        0.20        0.48      0.59 o
  -4  -9   6        2.06        3.85      1.10 o
  -3  -9   6       82.51       78.09      2.33 o
  -2  -9   6       40.25       39.93      2.07 o
  -1  -9   6       23.68       18.84      1.05 o
   0  -9   6        2.81        2.53      0.45 o
   1  -9   6       71.10       65.82      1.77 o
   2  -9   6      299.37      300.64      4.98 o
   3  -9   6       51.13       56.42      1.65 o
   4  -9   6      159.94      174.60      3.89 o
   5  -9   6        1.99        0.73      0.89 o
   6  -9   6       11.42        8.38      1.25 o
   7  -9   6        4.71        3.51      2.15 o
   8  -9   6        0.98        0.41      1.37 o
  -8  -8   6        4.03        6.11      1.77 o
  -7  -8   6       26.80       29.37      1.29 o
  -6  -8   6        1.41        5.03      0.96 o
  -5  -8   6      482.67      490.00      9.36 o
  -4  -8   6      253.43      249.86      5.27 o
  -3  -8   6        7.06        9.37      0.62 o
  -2  -8   6      790.42      805.88     11.14 o
  -1  -8   6        7.25        4.15      0.53 o
   0  -8   6       36.28       36.88      1.24 o
   1  -8   6        4.19        6.10      0.68 o
   2  -8   6       29.46       28.12      1.19 o
   3  -8   6       72.36       76.83      2.03 o
   4  -8   6      343.74      337.53      5.59 o
   5  -8   6       15.39       16.46      1.33 o
   6  -8   6       72.86       68.47      2.44 o
   7  -8   6        9.60       14.48      1.44 o
   8  -8   6       18.13       17.14      2.26 o
  -8  -7   6        5.60        7.98      1.21 o
  -7  -7   6       20.25       21.45      1.27 o
  -6  -7   6       21.17       20.85      1.23 o
  -5  -7   6       27.30       22.63      1.31 o
  -4  -7   6      222.49      220.68      4.11 o
  -3  -7   6      293.04      292.26      4.33 o
  -2  -7   6      256.35      248.46      5.69 o
  -1  -7   6        0.22        0.31      0.40 o
   0  -7   6      191.03      187.25      3.42 o
   1  -7   6       35.24       37.03      1.25 o
   2  -7   6       38.05       35.99      1.31 o
   3  -7   6        1.50       -0.12      0.55 o
   4  -7   6        9.34        6.80      0.85 o
   5  -7   6       27.82       25.12      1.31 o
   6  -7   6       96.41       95.31      2.81 o
   7  -7   6       41.53       39.47      2.82 o
   8  -7   6        4.16        4.30      1.50 o
  -9  -6   6       13.89       11.37      1.48 o
  -8  -6   6        9.40        9.34      1.42 o
  -7  -6   6        0.77        1.79      0.78 o
  -6  -6   6       18.30       20.59      1.20 o
  -5  -6   6       23.53       22.25      0.93 o
  -4  -6   6      133.11      130.81      2.34 o
  -3  -6   6        0.90        0.95      0.35 o
  -2  -6   6       60.61       68.14      1.51 o
  -1  -6   6        3.84        1.30      0.38 o
   0  -6   6      151.30      146.10      2.71 o
   1  -6   6       31.49       36.89      1.20 o
   2  -6   6       89.23       95.42      1.95 o
   3  -6   6        0.61        0.76      0.57 o
   4  -6   6      114.99      124.25      2.66 o
   5  -6   6       16.63       19.33      1.11 o
   6  -6   6       13.64       12.08      1.16 o
   7  -6   6        3.75        2.05      0.97 o
   8  -6   6       14.05       16.81      1.86 o
 -10  -5   6       17.35       13.55      1.61 o
  -9  -5   6        7.30        7.74      1.35 o
  -8  -5   6       33.66       30.62      1.85 o
  -7  -5   6      214.16      204.71      4.34 o
  -6  -5   6      103.11      104.05      1.99 o
  -5  -5   6      181.58      164.49      5.36 o
  -4  -5   6        0.63        0.92      0.42 o
  -3  -5   6       48.75       44.00      1.18 o
  -2  -5   6      550.13      579.08      7.84 o
  -1  -5   6      533.29      588.27      7.38 o
   0  -5   6      326.49      349.64      4.72 o
   1  -5   6     1346.18     1315.46     16.47 o
   2  -5   6      190.49      185.50      2.84 o
   3  -5   6      401.02      396.88      6.05 o
   4  -5   6      250.54      265.06      4.92 o
   5  -5   6        0.22        0.34      0.54 o
   6  -5   6       52.49       47.97      1.84 o
   7  -5   6       24.36       22.28      2.05 o
   8  -5   6        2.25        2.47      1.15 o
 -10  -4   6        2.67        0.28      1.14 o
  -9  -4   6       17.34       19.55      1.68 o
  -8  -4   6      181.77      168.86      4.52 o
  -7  -4   6      111.51      105.29      2.45 o
  -6  -4   6      189.70      191.57      3.29 o
  -5  -4   6      595.45      577.11      7.44 o
  -4  -4   6      138.95      149.17      2.58 o
  -3  -4   6      311.74      309.92      4.09 o
  -2  -4   6      268.04      261.77      3.65 o
  -1  -4   6      781.35      771.54     10.26 o
   0  -4   6      938.92      959.63     11.68 o
   1  -4   6      274.93      255.14      3.61 o
   2  -4   6      132.79      134.73      2.36 o
   3  -4   6       49.09       54.00      1.41 o
   4  -4   6       12.49       17.01      0.79 o
   5  -4   6       48.77       47.79      1.49 o
   6  -4   6        7.15        3.78      0.85 o
   7  -4   6      127.66      116.44      3.47 o
   8  -4   6        0.35        1.11      1.05 o
 -10  -3   6       49.32       52.69      2.69 o
  -9  -3   6       52.22       53.65      2.51 o
  -8  -3   6      157.06      138.04      3.49 o
  -7  -3   6       14.20       14.44      0.93 o
  -6  -3   6      433.33      428.40      6.51 o
  -5  -3   6      288.87      305.34      4.80 o
  -4  -3   6      240.87      212.98      3.54 o
  -3  -3   6      249.52      261.07      3.54 o
  -2  -3   6      779.09      810.64     10.31 o
  -1  -3   6      207.33      217.07      3.20 o
   0  -3   6       16.09       15.61      0.64 o
   1  -3   6      636.31      615.77      8.27 o
   2  -3   6       64.35       59.03      1.38 o
   3  -3   6        6.10        7.06      0.61 o
   4  -3   6        0.23        0.18      0.42 o
   5  -3   6        0.06       -0.30      0.46 o
   6  -3   6        3.71        2.12      0.92 o
   7  -3   6        2.52        2.31      1.26 o
   8  -3   6        0.33        0.15      1.00 o
 -11  -2   6        0.34        2.24      1.56 o
 -10  -2   6      165.27      160.66      4.78 o
  -9  -2   6       49.65       56.26      2.57 o
  -8  -2   6       11.51       12.03      1.03 o
  -7  -2   6        0.36       -0.77      0.51 o
  -6  -2   6        9.01        8.86      0.74 o
  -5  -2   6      719.60      708.44      9.65 o
  -4  -2   6      194.07      176.32      3.54 o
  -3  -2   6      212.34      209.19      3.20 o
  -2  -2   6      123.29      127.49      2.14 o
  -1  -2   6      143.91      147.96      2.19 o
   0  -2   6       59.90       51.13      1.12 o
   1  -2   6      727.34      745.48      9.66 o
   2  -2   6       20.97       20.84      0.71 o
   3  -2   6      158.40      163.53      2.54 o
   4  -2   6       40.81       49.14      1.39 o
   5  -2   6       23.43       22.81      1.20 o
   6  -2   6        4.87        3.69      0.93 o
   7  -2   6        0.04       -0.04      0.88 o
   8  -2   6        0.00        0.71      0.92 o
 -11  -1   6       36.77       36.88      3.15 o
 -10  -1   6        0.24        0.30      1.94 o
  -9  -1   6        5.20        3.79      0.91 o
  -8  -1   6        1.15        1.31      1.06 o
  -7  -1   6        8.50        8.59      0.76 o
  -6  -1   6      263.19      259.94      3.87 o
  -5  -1   6      201.84      205.13      3.11 o
  -4  -1   6       59.99       51.52      1.34 o
  -3  -1   6        1.06        0.75      0.38 o
  -2  -1   6       13.22       13.82      0.62 o
  -1  -1   6        6.92        5.04      0.42 o
   0  -1   6      137.74      141.96      2.04 o
   1  -1   6       31.39       31.21      0.92 o
   2  -1   6      291.26      311.54      8.10 o
   3  -1   6      215.30      234.24      3.29 o
   4  -1   6       29.33       22.21      0.83 o
   5  -1   6      130.67      130.11      2.87 o
   6  -1   6        1.42        2.22      0.79 o
   7  -1   6        2.98        3.13      1.26 o
 -11   0   6        0.07        0.39      1.40 o
 -10   0   6        0.62        0.24      1.29 o
  -9   0   6        9.61        6.80      1.03 o
  -8   0   6      224.05      222.88      4.12 o
  -7   0   6      146.41      157.06      4.04 o
  -6   0   6      147.07      136.76      3.84 o
  -5   0   6        0.77        1.26      0.51 o
  -4   0   6      118.09      133.95      2.31 o
  -3   0   6      227.20      255.78      4.27 o
  -2   0   6       20.55       24.42      0.82 o
  -1   0   6      691.72      669.07      7.76 o
   0   0   6       63.48       56.45      1.15 o
   1   0   6       20.72       15.76      0.61 o
   2   0   6      364.58      389.32      5.47 o
   3   0   6       12.30        9.56      0.57 o
   4   0   6        0.02        0.13      0.60 o
   5   0   6        3.34        4.06      0.87 o
   6   0   6        2.23        1.68      1.07 o
   7   0   6        4.29        3.93      1.33 o
 -11   1   6       10.49       12.03      1.88 o
 -10   1   6       35.36       34.45      1.84 o
  -9   1   6      270.65      269.61      5.97 o
  -8   1   6     1284.31     1297.13     27.17 o
  -7   1   6      257.56      258.68      4.45 o
  -6   1   6      100.96      105.46      2.37 o
  -5   1   6       36.31       44.08      1.46 o
  -4   1   6       45.72       43.86      2.04 o
  -3   1   6       26.01       27.76      0.92 o
  -2   1   6      207.84      217.27      3.02 o
  -1   1   6       76.72       84.82      1.39 o
   0   1   6        7.93        9.58      0.45 o
   1   1   6       58.37       54.34      1.07 o
   2   1   6        7.49        7.75      0.57 o
   3   1   6       23.39       18.88      0.84 o
   4   1   6       40.15       43.62      1.66 o
   5   1   6       30.24       41.07      3.06 o
   6   1   6       32.08       24.90      1.30 o
   7   1   6       12.98       12.81      2.30 o
 -11   2   6        0.37       -0.20      1.34 o
 -10   2   6        0.47       -0.08      0.88 o
  -9   2   6        7.74        7.47      1.24 o
  -8   2   6      184.84      181.47      5.21 o
  -7   2   6      140.14      156.58      5.45 o
  -6   2   6       23.59       20.86      1.14 o
  -5   2   6        7.98        8.51      1.02 o
  -4   2   6      150.55      159.03      2.95 o
  -3   2   6       94.25       97.39      1.89 o
  -2   2   6      451.82      436.37      6.34 o
  -1   2   6       57.95       61.13      1.04 o
   0   2   6        3.30        2.51      0.38 o
   1   2   6       14.39       12.59      0.68 o
   2   2   6       51.45       47.63      1.17 o
   3   2   6        0.28       -1.27      0.85 o
   4   2   6        0.01        2.41      1.22 o
   5   2   6        0.80       -1.37      1.33 o
   6   2   6        0.33        0.41      1.83 o
 -11   3   6        1.74        2.55      1.43 o
 -10   3   6        0.02        1.08      0.96 o
  -9   3   6        0.30       -0.91      1.01 o
  -8   3   6       84.19       84.59      3.93 o
  -7   3   6       28.97       27.05      2.19 o
  -6   3   6       80.18       80.72      2.12 o
  -5   3   6        0.91        1.81      0.61 o
  -4   3   6        5.33        2.92      0.59 o
  -3   3   6       42.38       43.06      1.30 o
  -2   3   6       84.05       88.49      1.66 o
  -1   3   6        1.01        0.91      0.35 o
   0   3   6      152.59      156.15      2.67 o
   1   3   6       96.57      102.46      2.55 o
   2   3   6        0.16       -0.54      0.80 o
   3   3   6        0.02       -0.53      1.24 o
   4   3   6        4.16        4.89      1.42 o
   5   3   6        3.56        3.40      1.56 o
 -11   4   6        5.59        5.13      1.61 o
 -10   4   6        0.05        0.98      1.22 o
  -9   4   6       11.54       13.06      1.58 o
  -8   4   6      136.14      131.44      3.82 o
  -7   4   6      247.00      259.50      4.66 o
  -6   4   6       23.12       18.88      1.06 o
  -5   4   6        1.31        0.99      0.55 o
  -4   4   6        3.00        2.94      0.50 o
  -3   4   6       27.87       30.47      1.00 o
  -2   4   6        3.96        3.01      0.42 o
  -1   4   6      305.60      313.92      4.81 o
   0   4   6       20.67       15.28      1.01 o
   1   4   6       82.95       78.93      3.29 o
   2   4   6       35.29       36.50      2.01 o
   3   4   6        8.54        6.97      1.39 o
   4   4   6        0.28        1.20      1.25 o
   5   4   6        0.65        1.36      1.41 o
 -10   5   6       16.75       18.73      1.91 o
  -9   5   6        6.24        8.24      1.50 o
  -8   5   6        8.23        6.56      1.30 o
  -7   5   6       23.03       25.28      1.69 o
  -6   5   6       75.16       63.37      2.31 o
  -5   5   6       64.52       64.50      1.97 o
  -4   5   6       62.02       58.05      1.65 o
  -3   5   6       33.33       37.97      1.34 o
  -2   5   6       50.56       52.15      1.94 o
  -1   5   6      142.97      137.33      3.11 o
   0   5   6       15.50       15.96      2.14 o
   1   5   6       50.35       46.55      2.59 o
   2   5   6        4.52        3.63      1.08 o
   3   5   6        4.66        3.16      1.30 o
   4   5   6        5.21        9.06      1.87 o
 -10   6   6        6.11        8.96      2.75 o
  -9   6   6       11.82       12.01      2.97 o
  -8   6   6        0.28        0.57      1.42 o
  -7   6   6      165.55      145.53      9.57 o
  -6   6   6       34.48       26.89      2.13 o
  -5   6   6       25.47       21.46      1.55 o
  -4   6   6       68.30       63.49      4.39 o
  -3   6   6       15.90       14.95      1.21 o
  -2   6   6        5.52        2.80      0.74 o
  -1   6   6       14.50       14.61      2.01 o
   0   6   6       13.83       11.96      1.54 o
   1   6   6        0.47        1.07      0.80 o
   2   6   6        0.01       -0.10      1.34 o
   3   6   6        1.82        2.51      1.32 o
  -9   7   6       23.22       17.36      2.53 o
  -8   7   6        0.24       -1.72      2.36 o
  -7   7   6        1.85        0.73      1.41 o
  -6   7   6       11.78        5.43      1.17 o
  -5   7   6       12.39       14.03      1.27 o
  -4   7   6       38.01       36.27      1.89 o
  -3   7   6        0.50        0.12      0.78 o
  -2   7   6       12.10       10.57      2.01 o
  -1   7   6        4.08        3.80      1.49 o
   0   7   6        2.69        1.92      1.36 o
   1   7   6       11.52        9.08      1.51 o
  -8   8   6        0.11        0.70      1.36 o
  -7   8   6        1.67       -0.18      1.35 o
  -6   8   6       23.31       21.28      1.55 o
  -5   8   6        8.00        6.21      0.95 o
  -4   8   6        0.76        2.31      1.21 o
  -3   8   6       20.36       14.56      2.33 o
  -2   8   6        5.73        1.82      1.55 o
  -1   8   6        6.19        9.11      1.84 o
   0   8   6        5.48        4.64      1.57 o
  -5   9   6        1.31        2.58      1.38 o
  -4   9   6        8.67        9.30      1.44 o
  -3   9   6        1.01        3.61      1.76 o
  -2 -13   7        1.40        1.95      1.03 o
  -1 -13   7        0.24        0.94      1.18 o
   0 -13   7        4.88        4.36      1.57 o
   1 -13   7        6.42        6.42      1.65 o
   2 -13   7        5.16        3.17      1.53 o
   3 -13   7       57.71       64.22      3.86 o
   4 -13   7        8.57       12.64      2.34 o
  -4 -12   7        0.15        0.03      1.99 o
  -3 -12   7        0.22        0.31      1.63 o
  -2 -12   7        9.87        6.89      1.31 o
  -1 -12   7       54.40       54.91      2.78 o
   0 -12   7       17.04       13.27      1.75 o
   1 -12   7       27.15       21.39      2.30 o
   2 -12   7       13.11       14.59      2.09 o
   3 -12   7        4.85        8.12      1.88 o
   4 -12   7        4.75        9.84      3.44 o
   5 -12   7        1.36        1.29      1.63 o
  -5 -11   7       13.29       11.43      2.23 o
  -4 -11   7        1.16        0.57      0.71 o
  -3 -11   7        0.73        0.54      1.05 o
  -2 -11   7       16.77       16.23      1.61 o
  -1 -11   7        0.85        0.48      1.00 o
   0 -11   7       31.16       29.99      3.71 o
   1 -11   7        0.00       -0.80      1.17 o
   2 -11   7       96.05       84.64      4.11 o
   3 -11   7        0.33       -0.02      1.30 o
   4 -11   7        1.37        3.29      1.36 o
   5 -11   7        0.05        1.07      1.36 o
   6 -11   7        4.72        4.30      1.72 o
  -6 -10   7        0.50        1.04      3.24 o
  -5 -10   7        7.31        7.16      1.06 o
  -4 -10   7        4.35        5.30      0.96 o
  -3 -10   7       12.75       15.59      1.20 o
  -2 -10   7       24.69       26.66      1.50 o
  -1 -10   7       22.22       21.81      1.83 o
   0 -10   7        7.12        3.12      1.47 o
   1 -10   7       19.72       17.17      1.33 o
   2 -10   7        9.56       13.73      1.29 o
   3 -10   7       24.49       21.25      1.55 o
   4 -10   7       31.61       33.58      1.95 o
   5 -10   7       25.78       27.86      1.89 o
   6 -10   7       23.55       25.01      1.94 o
   7 -10   7        0.96        0.32      1.29 o
  -7  -9   7       21.58       26.37      2.49 o
  -6  -9   7       33.28       45.38      2.30 o
  -5  -9   7       10.48       10.20      1.58 o
  -4  -9   7       63.46       62.85      2.22 o
  -3  -9   7       29.87       30.00      1.56 o
  -2  -9   7        0.31       -0.63      0.54 o
  -1  -9   7        3.21        2.79      0.50 o
   0  -9   7       73.33       76.34      1.75 o
   1  -9   7      283.65      291.94      4.87 o
   2  -9   7        0.75       -0.52      0.64 o
   3  -9   7      307.86      298.71      5.65 o
   4  -9   7        9.28       10.92      1.45 o
   5  -9   7        3.68        1.86      0.98 o
   6  -9   7        0.16       -0.19      1.00 o
   7  -9   7        1.76        2.01      1.35 o
  -8  -8   7       16.00       17.66      1.58 o
  -7  -8   7        0.01        1.01      1.09 o
  -6  -8   7       14.63       15.89      1.64 o
  -5  -8   7      607.49      628.20     11.90 o
  -4  -8   7       67.93       69.32      2.37 o
  -3  -8   7      444.35      479.45      6.78 o
  -2  -8   7       85.76       87.59      2.76 o
  -1  -8   7       33.19       33.86      1.17 o
   0  -8   7       22.62       25.78      1.29 o
   1  -8   7      498.55      494.27      7.43 o
   2  -8   7      119.89      105.73      2.70 o
   3  -8   7       98.45       96.04      2.75 o
   4  -8   7      303.02      300.08      7.01 o
   5  -8   7      107.44      114.12      3.09 o
   6  -8   7        6.82        5.09      1.19 o
   7  -8   7       15.82       17.47      1.56 o
  -9  -7   7        0.28        0.48      1.93 o
  -8  -7   7        0.01        0.95      1.05 o
  -7  -7   7       69.43       63.66      2.60 o
  -6  -7   7        1.18       -1.32      0.88 o
  -5  -7   7       48.74       45.70      2.80 o
  -4  -7   7       56.92       57.36      1.71 o
  -3  -7   7       49.12       49.01      1.52 o
  -2  -7   7       31.76       37.50      1.31 o
  -1  -7   7       33.41       38.84      1.13 o
   0  -7   7       19.75       18.58      0.94 o
   1  -7   7      217.01      209.17      3.67 o
   2  -7   7      285.27      268.79      4.54 o
   3  -7   7        1.14        0.59      0.59 o
   4  -7   7       74.84       71.46      2.19 o
   5  -7   7      112.23      111.28      2.98 o
   6  -7   7       17.95       22.23      1.54 o
   7  -7   7       66.58       68.56      3.26 o
   8  -7   7       13.23       11.18      1.82 o
  -9  -6   7       14.14       19.29      2.47 o
  -8  -6   7        2.01        2.13      1.22 o
  -7  -6   7        9.48        9.04      1.27 o
  -6  -6   7       30.60       33.13      1.51 o
  -5  -6   7       24.61       22.17      1.65 o
  -4  -6   7        8.41        6.99      0.61 o
  -3  -6   7       68.72       67.64      1.60 o
  -2  -6   7      156.59      155.69      2.96 o
  -1  -6   7        0.27       -0.32      0.38 o
   0  -6   7       19.55       18.79      0.87 o
   1  -6   7        4.20        5.81      0.68 o
   2  -6   7       89.79       91.11      2.14 o
   3  -6   7        5.56        5.86      0.76 o
   4  -6   7       33.98       29.65      1.25 o
   5  -6   7        0.15        0.05      0.76 o
   6  -6   7       23.29       23.61      1.51 o
   7  -6   7       18.91       17.81      2.76 o
   8  -6   7        9.21       10.67      1.60 o
 -10  -5   7        1.71        3.08      1.32 o
  -9  -5   7       24.78       25.06      3.05 o
  -8  -5   7        7.28        7.54      1.28 o
  -7  -5   7       39.89       38.43      1.97 o
  -6  -5   7       57.67       54.72      1.70 o
  -5  -5   7       66.62       73.92      1.91 o
  -4  -5   7        7.41        6.87      0.69 o
  -3  -5   7      209.88      225.78      3.92 o
  -2  -5   7       16.75       21.78      0.95 o
  -1  -5   7      446.26      438.68      6.21 o
   0  -5   7        1.93        3.31      0.54 o
   1  -5   7        0.49       -0.36      0.46 o
   2  -5   7      435.85      423.84      6.11 o
   3  -5   7      104.90      107.65      2.23 o
   4  -5   7       56.66       58.43      1.56 o
   5  -5   7      526.96      497.90      9.09 o
   6  -5   7        0.01       -0.62      0.93 o
   7  -5   7        7.02        7.33      1.31 o
   8  -5   7       17.68       18.78      1.75 o
 -10  -4   7        5.01        6.93      1.63 o
  -9  -4   7       29.05       28.56      1.97 o
  -8  -4   7       21.49       20.61      1.61 o
  -7  -4   7        1.60        0.79      0.68 o
  -6  -4   7       24.26       28.24      1.15 o
  -5  -4   7      202.78      192.80      3.61 o
  -4  -4   7        2.79        4.18      0.64 o
  -3  -4   7       53.35       64.22      1.60 o
  -2  -4   7       88.42      111.29      2.05 o
  -1  -4   7       45.56       54.25      1.31 o
   0  -4   7      276.04      239.31      3.92 o
   1  -4   7        1.67        6.72      0.59 o
   2  -4   7        1.47        2.71      0.46 o
   3  -4   7       47.56       44.22      1.34 o
   4  -4   7       85.19       75.05      2.43 o
   5  -4   7      123.54      119.62      2.70 o
   6  -4   7        3.90        5.09      1.57 o
   7  -4   7        0.71        0.02      0.99 o
   8  -4   7        2.73        0.24      1.24 o
 -10  -3   7        2.56        3.42      1.50 o
  -9  -3   7        2.43        6.50      1.53 o
  -8  -3   7        7.10        5.09      0.84 o
  -7  -3   7      436.99      425.73      6.41 o
  -6  -3   7      113.02      105.08      2.23 o
  -5  -3   7        0.27       -0.39      0.50 o
  -4  -3   7      375.78      376.86      5.28 o
  -3  -3   7      709.19      739.80      8.99 o
  -2  -3   7      676.69      718.00      9.32 o
  -1  -3   7      141.69      140.07      2.21 o
   0  -3   7        8.08       11.20      0.67 o
   1  -3   7       18.43       22.99      1.15 o
   2  -3   7        5.93        8.16      0.65 o
   3  -3   7        5.08        5.90      0.74 o
   4  -3   7        0.08       -0.32      0.48 o
   5  -3   7       29.72       30.71      2.01 o
   6  -3   7       25.37       24.76      1.59 o
   7  -3   7        7.47        6.06      1.17 o
 -11  -2   7        1.43        2.70      1.49 o
 -10  -2   7        8.04        8.56      2.63 o
  -9  -2   7       33.11       35.14      2.56 o
  -8  -2   7       10.78        7.30      0.94 o
  -7  -2   7      132.61      129.96      2.49 o
  -6  -2   7       12.41       14.41      0.80 o
  -5  -2   7       19.25       16.54      1.01 o
  -4  -2   7      307.71      316.26      4.67 o
  -3  -2   7      531.01      548.14      7.32 o
  -2  -2   7       35.19       29.68      0.85 o
  -1  -2   7       27.00       26.76      0.89 o
   0  -2   7       16.09       19.19      0.73 o
   1  -2   7       32.30       27.56      0.89 o
   2  -2   7      134.29      136.01      2.25 o
   3  -2   7        5.21        3.07      0.57 o
   4  -2   7       18.53       21.25      1.00 o
   5  -2   7        0.12        0.61      0.77 o
   6  -2   7       10.67       13.44      1.23 o
   7  -2   7        3.76        5.75      1.01 o
 -11  -1   7        4.67        1.67      1.94 o
 -10  -1   7        0.39        0.19      1.16 o
  -9  -1   7        5.77        5.85      0.99 o
  -8  -1   7       26.19       24.66      1.26 o
  -7  -1   7       43.05       41.76      1.33 o
  -6  -1   7       10.74       11.64      1.06 o
  -5  -1   7      239.62      245.47      4.17 o
  -4  -1   7       26.62       22.75      1.09 o
  -3  -1   7      984.80     1045.19     15.02 o
  -2  -1   7      401.15      404.10      5.75 o
  -1  -1   7      125.27      138.50      2.09 o
   0  -1   7        0.84        1.40      0.34 o
   1  -1   7      127.49      128.50      2.23 o
   2  -1   7      239.74      257.05      3.87 o
   3  -1   7      199.37      200.75      3.35 o
   4  -1   7       36.00       29.69      1.27 o
   5  -1   7       50.40       57.61      2.32 o
   6  -1   7        0.42        0.20      1.08 o
   7  -1   7        9.05        7.39      1.47 o
 -11   0   7       66.84       65.34      4.27 o
 -10   0   7      119.57      114.78      3.61 o
  -9   0   7       37.88       38.13      1.74 o
  -8   0   7      174.99      173.63      3.49 o
  -7   0   7        7.24        7.56      0.80 o
  -6   0   7       52.04       62.71      2.01 o
  -5   0   7      507.60      509.53      7.65 o
  -4   0   7       84.53       78.18      2.01 o
  -3   0   7      136.94      124.81      2.35 o
  -2   0   7       93.73       77.33      1.44 o
  -1   0   7       55.62       52.55      1.13 o
   0   0   7       66.05       61.22      1.32 o
   1   0   7        4.95        6.07      0.52 o
   2   0   7       13.22        9.50      0.57 o
   3   0   7       22.49       20.96      1.06 o
   4   0   7        8.39        7.41      0.96 o
   5   0   7        7.15        9.80      1.31 o
   6   0   7       13.68       17.21      1.65 o
 -11   1   7       18.30       21.62      2.98 o
 -10   1   7       10.50        9.69      1.54 o
  -9   1   7       22.31       24.56      1.54 o
  -8   1   7        4.62        2.76      0.91 o
  -7   1   7      543.27      563.17     10.90 o
  -6   1   7        4.12        6.13      0.86 o
  -5   1   7      185.88      196.96      3.99 o
  -4   1   7      537.51      527.01      7.46 o
  -3   1   7      923.98      989.04     12.18 o
  -2   1   7       90.44       86.90      1.65 o
  -1   1   7        2.42        1.88      0.35 o
   0   1   7       27.67       23.51      0.76 o
   1   1   7        2.53        1.51      0.43 o
   2   1   7        7.16        6.93      0.80 o
   3   1   7      195.95      191.26      4.09 o
   4   1   7        0.53        1.53      0.73 o
   5   1   7        9.96        9.73      1.16 o
   6   1   7        0.84        2.06      1.69 o
 -11   2   7       11.02        8.82      2.47 o
 -10   2   7        0.36        0.69      1.24 o
  -9   2   7       36.58       43.34      1.95 o
  -8   2   7       13.22       11.57      1.14 o
  -7   2   7       12.50       10.38      1.24 o
  -6   2   7       46.42       46.30      1.80 o
  -5   2   7      168.66      175.53      3.34 o
  -4   2   7       24.40       26.34      1.34 o
  -3   2   7      246.02      244.08      4.19 o
  -2   2   7      206.06      199.72      2.90 o
  -1   2   7      137.67      140.56      1.91 o
   0   2   7        1.72        0.38      0.39 o
   1   2   7        9.19        7.19      0.69 o
   2   2   7       18.03       16.82      0.90 o
   3   2   7       19.05       14.43      1.82 o
   4   2   7        6.36        7.22      1.61 o
   5   2   7        0.42       -0.74      1.38 o
 -11   3   7        0.05       -0.81      1.33 o
 -10   3   7       34.21       35.45      2.24 o
  -9   3   7        6.12        6.47      1.36 o
  -8   3   7        9.88        8.56      2.14 o
  -7   3   7       86.36       81.62      2.51 o
  -6   3   7        2.51        1.63      0.74 o
  -5   3   7        3.64        0.54      0.63 o
  -4   3   7       15.64       13.84      0.91 o
  -3   3   7       28.29       29.62      1.98 o
  -2   3   7        0.10        0.05      0.38 o
  -1   3   7        0.51        0.67      0.53 o
   0   3   7       27.69       29.06      1.31 o
   1   3   7      112.15      109.92      4.15 o
   2   3   7        7.46       11.89      1.31 o
   3   3   7        7.19        8.25      1.55 o
   4   3   7        0.13        0.17      1.32 o
 -10   4   7       22.73       25.88      2.09 o
  -9   4   7        5.70        6.77      1.41 o
  -8   4   7        0.00        0.81      1.11 o
  -7   4   7        1.87       -0.16      1.27 o
  -6   4   7       36.57       42.47      1.76 o
  -5   4   7       18.71       18.76      1.18 o
  -4   4   7        3.07        1.87      0.65 o
  -3   4   7      100.31       99.18      2.34 o
  -2   4   7       27.72       27.20      1.07 o
  -1   4   7      244.25      250.92      6.75 o
   0   4   7      114.69      104.32      3.20 o
   1   4   7       40.71       41.62      2.54 o
   2   4   7        3.45        0.90      1.12 o
   3   4   7       38.35       41.25      2.81 o
   4   4   7        9.43       15.83      2.03 o
 -10   5   7       20.84       25.67      3.02 o
  -9   5   7       14.71       15.74      2.42 o
  -8   5   7        1.27        0.43      1.30 o
  -7   5   7        5.50        6.89      1.82 o
  -6   5   7       59.17       60.22      2.69 o
  -5   5   7       84.36       78.19      3.96 o
  -4   5   7      114.59      112.96      3.32 o
  -3   5   7        5.62        5.64      0.57 o
  -2   5   7        1.04       -0.46      0.73 o
  -1   5   7      186.48      171.04      7.41 o
   0   5   7        2.86        4.36      1.33 o
   1   5   7       24.56       25.13      2.09 o
   2   5   7        4.29        5.35      1.42 o
   3   5   7       20.20       24.31      2.40 o
  -9   6   7        0.47        2.12      1.76 o
  -8   6   7        0.63        0.31      1.57 o
  -7   6   7        8.46       12.95      4.04 o
  -6   6   7        5.63        2.20      1.23 o
  -5   6   7        0.17        0.32      0.98 o
  -4   6   7       47.46       47.83      2.52 o
  -3   6   7       81.29       74.98      2.61 o
  -2   6   7       41.53       40.51      1.96 o
  -1   6   7       19.66       21.80      2.47 o
   0   6   7       32.30       30.09      4.66 o
   1   6   7       12.09       12.62      1.72 o
  -8   7   7       18.51       17.58      2.49 o
  -7   7   7       17.55       14.95      2.23 o
  -6   7   7        4.38        5.26      1.27 o
  -5   7   7        3.64        3.70      0.94 o
  -4   7   7       17.94       14.07      1.40 o
  -3   7   7       11.92        9.56      1.08 o
  -2   7   7       10.10       11.17      2.14 o
  -1   7   7        0.01        0.92      1.44 o
   0   7   7       10.03       12.58      2.06 o
  -6   8   7        9.69       11.51      1.21 o
  -5   8   7        8.25        7.81      1.66 o
  -4   8   7       17.77       20.42      1.91 o
  -3   8   7        1.45        1.87      1.52 o
  -2 -13   8        0.20       -0.02      1.17 o
  -1 -13   8        4.92        7.86      1.84 o
   0 -13   8        2.10        4.39      1.59 o
   1 -13   8       49.02       58.41      3.46 o
   2 -13   8       12.06       13.62      2.16 o
   3 -13   8        0.49        4.37      4.84 o
  -4 -12   8        0.03        1.52      2.11 o
  -3 -12   8        0.54        1.33      1.16 o
  -2 -12   8       50.99       59.10      2.93 o
  -1 -12   8        0.00        0.12      1.13 o
   0 -12   8       17.88       13.54      1.90 o
   1 -12   8        0.03       -1.54      1.22 o
   2 -12   8        4.21        2.95      1.58 o
   3 -12   8       25.51       29.17      3.15 o
   4 -12   8       15.54       17.80      4.13 o
   5 -12   8       15.00       15.38      2.53 o
  -5 -11   8        2.02        4.19      1.17 o
  -4 -11   8       13.41       11.35      1.53 o
  -3 -11   8       21.22       24.56      1.97 o
  -2 -11   8       59.11       61.47      2.91 o
  -1 -11   8       26.27       28.93      2.12 o
   0 -11   8        9.65        8.34      1.68 o
   1 -11   8       12.60        8.62      2.93 o
   2 -11   8       52.93       62.41      3.60 o
   3 -11   8        0.07       -0.98      1.14 o
   4 -11   8        7.23        6.01      1.34 o
   5 -11   8        0.14        0.09      1.22 o
   6 -11   8        0.28        2.56      1.42 o
  -6 -10   8        0.01        0.82      1.03 o
  -5 -10   8        6.28        8.05      2.33 o
  -4 -10   8        8.33        7.05      1.37 o
  -3 -10   8       48.73       41.65      2.37 o
  -2 -10   8       33.62       31.61      2.20 o
  -1 -10   8        2.91        2.08      1.11 o
   0 -10   8       10.24        8.92      0.94 o
   1 -10   8      137.68      141.28      4.33 o
   2 -10   8      200.97      199.67      4.74 o
   3 -10   8        8.51       11.29      1.51 o
   4 -10   8       31.11       32.49      1.99 o
   5 -10   8       24.76       15.30      1.68 o
   6 -10   8        3.88        8.05      1.89 o
  -7  -9   8       82.61       87.19      4.87 o
  -6  -9   8       24.47       28.09      2.04 o
  -5  -9   8      104.93      104.31      3.85 o
  -4  -9   8       24.20       23.78      1.88 o
  -3  -9   8        4.62        1.63      1.12 o
  -2  -9   8       50.37       44.22      1.70 o
  -1  -9   8        3.08        3.20      0.65 o
   0  -9   8       54.98       54.00      1.51 o
   1  -9   8      228.21      228.98      4.54 o
   2  -9   8       10.83        9.90      1.12 o
   3  -9   8       92.50       90.64      2.66 o
   4  -9   8      198.14      205.91      4.50 o
   5  -9   8       21.70       22.16      1.59 o
   6  -9   8        1.32        1.38      1.07 o
   7  -9   8       11.97        8.61      2.40 o
  -8  -8   8       14.93       15.73      1.85 o
  -7  -8   8       32.55       35.51      2.52 o
  -6  -8   8        1.52       -0.93      1.06 o
  -5  -8   8       21.52       28.82      2.10 o
  -4  -8   8      591.26      614.50     13.06 o
  -3  -8   8      136.03      128.44      3.03 o
  -2  -8   8       39.49       46.53      1.56 o
  -1  -8   8      498.46      506.54      7.25 o
   0  -8   8       63.87       59.86      1.66 o
   1  -8   8       19.82       18.04      1.13 o
   2  -8   8       80.64       72.98      2.27 o
   3  -8   8      110.31      106.71      2.89 o
   4  -8   8       79.12       73.27      2.72 o
   5  -8   8        2.27        0.09      1.15 o
   6  -8   8        1.21        1.03      1.04 o
   7  -8   8        3.08        1.94      1.53 o
  -9  -7   8        0.04       -1.17      2.00 o
  -8  -7   8        0.15        0.95      1.25 o
  -7  -7   8       30.51       32.18      2.27 o
  -6  -7   8       80.01       77.78      3.32 o
  -5  -7   8       38.32       30.08      2.88 o
  -4  -7   8        0.06       -0.33      0.58 o
  -3  -7   8      133.15      128.88      2.75 o
  -2  -7   8      327.73      318.85      5.33 o
  -1  -7   8       56.13       54.89      1.42 o
   0  -7   8      360.70      350.96      5.33 o
   1  -7   8      308.92      292.19      4.89 o
   2  -7   8        9.37        7.41      0.93 o
   3  -7   8       23.47       23.73      1.43 o
   4  -7   8        0.81        0.43      0.83 o
   5  -7   8        6.60        6.02      1.27 o
   6  -7   8       30.34       29.51      1.74 o
   7  -7   8        5.41        5.88      1.83 o
  -9  -6   8        0.78        0.41      1.74 o
  -8  -6   8       11.79       14.27      1.53 o
  -7  -6   8        9.79       10.96      1.68 o
  -6  -6   8       46.27       51.71      2.33 o
  -5  -6   8      106.68      100.69      2.39 o
  -4  -6   8        2.71        1.36      0.61 o
  -3  -6   8       48.63       38.02      1.49 o
  -2  -6   8       58.69       63.38      1.76 o
  -1  -6   8        6.35       11.30      0.72 o
   0  -6   8      404.85      413.32      6.06 o
   1  -6   8       37.96       34.06      1.32 o
   2  -6   8        0.06       -0.67      0.60 o
   3  -6   8        2.12        1.57      0.67 o
   4  -6   8       82.58       77.33      2.17 o
   5  -6   8        4.41        5.85      1.04 o
   6  -6   8       21.27       19.47      1.88 o
   7  -6   8        2.47        4.57      1.32 o
 -10  -5   8        2.02        3.80      1.40 o
  -9  -5   8       25.12       21.06      1.83 o
  -8  -5   8       28.59       29.09      2.74 o
  -7  -5   8       36.70       41.47      2.17 o
  -6  -5   8      856.47      842.02     13.08 o
  -5  -5   8      259.61      244.22      5.22 o
  -4  -5   8        9.88        7.34      0.78 o
  -3  -5   8       73.42       65.78      1.80 o
  -2  -5   8      118.08      120.91      2.57 o
  -1  -5   8      490.75      492.83      6.98 o
   0  -5   8      239.50      241.25      3.91 o
   1  -5   8      557.61      554.75      7.84 o
   2  -5   8       78.24       68.94      1.72 o
   3  -5   8        0.64        0.16      0.56 o
   4  -5   8      106.66       93.41      2.72 o
   5  -5   8        7.28        4.84      0.97 o
   6  -5   8       32.49       33.60      1.97 o
   7  -5   8       37.82       42.20      2.27 o
 -10  -4   8        1.45        3.14      1.34 o
  -9  -4   8       16.80       13.36      1.59 o
  -8  -4   8        8.74        9.43      1.31 o
  -7  -4   8      174.53      183.56      4.78 o
  -6  -4   8      805.18      803.34     12.05 o
  -5  -4   8        3.62        4.64      0.84 o
  -4  -4   8       59.54       61.89      1.78 o
  -3  -4   8       45.47       51.25      1.64 o
  -2  -4   8       71.89       66.50      1.67 o
  -1  -4   8      260.80      246.87      3.94 o
   0  -4   8       12.80       10.64      0.75 o
   1  -4   8      143.87      151.64      2.73 o
   2  -4   8       12.23        9.05      0.82 o
   3  -4   8        3.73        1.53      0.66 o
   4  -4   8        0.00       -0.95      0.63 o
   5  -4   8       25.09       22.26      2.53 o
   6  -4   8       14.35       16.88      1.53 o
   7  -4   8        4.51        4.03      1.21 o
 -10  -3   8        4.70        1.66      2.96 o
  -9  -3   8      108.46      108.51      3.57 o
  -8  -3   8        3.07        0.80      0.77 o
  -7  -3   8      294.17      272.36      4.91 o
  -6  -3   8        2.91        1.82      0.72 o
  -5  -3   8        9.31        6.73      0.80 o
  -4  -3   8      185.72      192.41      3.62 o
  -3  -3   8       79.91       80.59      1.79 o
  -2  -3   8      254.76      265.48      4.31 o
  -1  -3   8       57.85       60.24      1.71 o
   0  -3   8        8.91        9.20      0.74 o
   1  -3   8       91.89       85.85      3.19 o
   2  -3   8       15.90       14.09      0.83 o
   3  -3   8       43.02       32.83      1.61 o
   4  -3   8       21.13       20.97      1.30 o
   5  -3   8        0.03       -0.51      0.82 o
   6  -3   8        7.22       12.04      1.47 o
   7  -3   8        0.08        1.51      1.01 o
 -10  -2   8        0.26        0.28      1.63 o
  -9  -2   8       13.11       13.84      1.37 o
  -8  -2   8        0.15       -0.21      0.68 o
  -7  -2   8       63.40       57.93      1.78 o
  -6  -2   8      205.96      208.52      4.02 o
  -5  -2   8       93.58       93.59      2.37 o
  -4  -2   8        0.82        1.30      0.62 o
  -3  -2   8       85.19       75.03      1.87 o
  -2  -2   8       43.17       40.55      1.17 o
  -1  -2   8      220.12      232.91      3.42 o
   0  -2   8      272.63      270.08      4.06 o
   1  -2   8       43.13       44.91      1.29 o
   2  -2   8       51.79       48.64      1.36 o
   3  -2   8       45.96       43.47      1.87 o
   4  -2   8       23.98       20.61      1.34 o
   5  -2   8        0.02       -0.48      0.77 o
   6  -2   8        4.15        4.66      1.06 o
 -11  -1   8        6.00        6.41      2.29 o
 -10  -1   8      102.35       93.00      8.07 o
  -9  -1   8        7.53        5.89      1.28 o
  -8  -1   8       71.17       74.73      2.25 o
  -7  -1   8       24.97       22.91      1.43 o
  -6  -1   8        1.75        0.72      0.78 o
  -5  -1   8       21.60       21.33      1.46 o
  -4  -1   8       24.31       27.85      1.14 o
  -3  -1   8        0.98        0.88      0.56 o
  -2  -1   8      178.70      181.41      3.31 o
  -1  -1   8        3.64        3.69      0.50 o
   0  -1   8        5.80        8.31      0.61 o
   1  -1   8       93.61       97.97      2.42 o
   2  -1   8      112.27      118.02      2.84 o
   3  -1   8       45.77       38.73      1.45 o
   4  -1   8        3.33        3.35      0.97 o
   5  -1   8       54.14       57.59      1.96 o
   6  -1   8       13.63       17.91      1.76 o
 -11   0   8       43.00       49.24      3.86 o
 -10   0   8        0.24        1.00      1.19 o
  -9   0   8       63.34       63.64      2.70 o
  -8   0   8      148.78      142.81      4.02 o
  -7   0   8      263.34      256.58      5.12 o
  -6   0   8      111.01      112.31      2.85 o
  -5   0   8       38.00       39.89      1.47 o
  -4   0   8      138.82      137.17      2.79 o
  -3   0   8        0.03       -0.15      0.51 o
  -2   0   8       26.60       30.43      0.99 o
  -1   0   8       75.14       79.10      1.60 o
   0   0   8       26.15       26.22      1.13 o
   1   0   8       36.83       37.10      1.04 o
   2   0   8      141.76      144.91      2.97 o
   3   0   8       32.85       31.63      1.10 o
   4   0   8        3.53        2.31      1.36 o
   5   0   8       12.10       10.26      1.42 o
 -11   1   8       19.09       17.97      2.89 o
 -10   1   8       44.41       45.56      2.50 o
  -9   1   8       34.53       33.63      2.08 o
  -8   1   8      151.20      144.01      4.62 o
  -7   1   8      483.16      495.41      8.56 o
  -6   1   8      114.30      114.34      4.13 o
  -5   1   8      397.45      388.06      6.19 o
  -4   1   8        8.97        9.04      0.85 o
  -3   1   8       53.70       53.78      1.53 o
  -2   1   8      101.88      102.63      2.49 o
  -1   1   8       17.92       17.21      0.65 o
   0   1   8       17.92       19.08      0.67 o
   1   1   8        9.66       11.91      0.82 o
   2   1   8      107.70      112.83      2.88 o
   3   1   8        0.02        0.14      0.71 o
   4   1   8        2.31        3.30      0.84 o
   5   1   8        4.02        5.15      1.80 o
 -10   2   8        1.61        1.03      1.52 o
  -9   2   8       18.69       17.37      1.74 o
  -8   2   8       34.61       30.54      1.94 o
  -7   2   8        0.08       -1.39      0.93 o
  -6   2   8        0.57        0.42      0.80 o
  -5   2   8       89.16       91.07      2.49 o
  -4   2   8      172.65      180.16      3.38 o
  -3   2   8       14.44       16.91      1.10 o
  -2   2   8       66.55       67.43      1.37 o
  -1   2   8       77.59       75.35      1.49 o
   0   2   8        5.69        4.13      0.79 o
   1   2   8       29.29       33.01      1.73 o
   2   2   8        1.27        0.73      0.64 o
   3   2   8        0.43        1.58      1.31 o
   4   2   8       15.15       19.74      2.25 o
 -10   3   8        6.26        5.49      1.52 o
  -9   3   8        7.03        6.94      1.82 o
  -8   3   8        0.00       -0.17      1.08 o
  -7   3   8        2.32        0.76      0.98 o
  -6   3   8        0.01        0.30      0.77 o
  -5   3   8       10.20       12.95      1.15 o
  -4   3   8       35.28       32.56      1.64 o
  -3   3   8       12.62       13.80      1.01 o
  -2   3   8      144.36      134.55      2.69 o
  -1   3   8       23.56       20.50      1.23 o
   0   3   8       34.95       32.86      1.44 o
   1   3   8        4.59        4.26      1.34 o
   2   3   8        0.05        0.95      1.33 o
   3   3   8       21.98       23.24      2.29 o
 -10   4   8        0.00       -0.37      1.54 o
  -9   4   8        7.58        9.25      1.73 o
  -8   4   8        3.22        0.33      1.46 o
  -7   4   8       32.90       31.03      2.27 o
  -6   4   8      134.75      130.33      4.78 o
  -5   4   8       28.09       23.77      1.72 o
  -4   4   8       66.38       64.02      2.53 o
  -3   4   8        8.38        6.69      0.80 o
  -2   4   8       85.45       83.13      3.36 o
  -1   4   8       31.07       34.36      1.50 o
   0   4   8        6.05        6.08      2.03 o
   1   4   8        4.23        6.75      2.21 o
   2   4   8       19.80       21.60      2.71 o
  -9   5   8       10.01       15.33      3.31 o
  -8   5   8        0.00        0.42      1.53 o
  -7   5   8       18.40       18.18      2.30 o
  -6   5   8      107.69      109.32      3.73 o
  -5   5   8        4.88        2.79      1.02 o
  -4   5   8        7.46        5.27      1.00 o
  -3   5   8       13.39       13.71      2.75 o
  -2   5   8        0.21       -0.72      0.77 o
  -1   5   8        4.92        3.06      1.63 o
   0   5   8        0.06       -0.78      1.12 o
   1   5   8        0.68       -0.88      0.88 o
  -8   6   8       13.38       14.06      2.38 o
  -7   6   8       19.56       20.08      2.52 o
  -6   6   8        2.00        2.17      1.18 o
  -5   6   8        1.27        2.41      0.96 o
  -4   6   8       26.38       22.80      2.07 o
  -3   6   8       64.81       76.04      3.28 o
  -2   6   8        0.78       -1.95      1.30 o
  -1   6   8        1.90        1.11      1.52 o
   0   6   8        8.45       12.82      2.14 o
  -7   7   8       10.84       10.12      2.02 o
  -6   7   8        4.54        2.32      1.05 o
  -5   7   8        0.42        2.55      0.84 o
  -4   7   8        1.53        1.41      0.99 o
  -3   7   8        1.21       -0.27      0.92 o
  -2   7   8        1.14        0.60      1.63 o
  -2 -13   9        3.02        6.04      1.51 o
  -1 -13   9        2.47        3.14      1.45 o
   0 -13   9       19.27       19.81      2.49 o
   1 -13   9        2.37        1.79      1.60 o
   2 -13   9        0.26       -1.96      1.48 o
   3 -13   9        3.96        1.85      1.76 o
  -4 -12   9        2.44        0.74      1.25 o
  -3 -12   9        6.12        6.65      1.50 o
  -2 -12   9        0.00       -0.07      1.19 o
  -1 -12   9        4.65        2.48      1.19 o
   0 -12   9        0.70        2.04      1.25 o
   1 -12   9        0.20       -0.88      1.30 o
   2 -12   9        2.12        1.95      1.62 o
   3 -12   9        8.01        5.73      1.84 o
   4 -12   9        0.02        0.00      1.50 o
  -5 -11   9        0.84        0.17      1.17 o
  -4 -11   9        0.09        0.83      1.26 o
  -3 -11   9        7.88        7.41      1.50 o
  -2 -11   9        0.05        0.88      1.15 o
  -1 -11   9        8.51        8.23      1.50 o
   0 -11   9       20.53       23.25      2.14 o
   1 -11   9       26.61       23.84      2.40 o
   2 -11   9       22.53       23.10      4.15 o
   3 -11   9       44.44       35.96      2.48 o
   4 -11   9       13.30       10.17      1.54 o
   5 -11   9       13.43       16.45      1.83 o
  -6 -10   9        1.29        1.42      1.25 o
  -5 -10   9       19.38       15.92      1.84 o
  -4 -10   9       29.73       21.91      2.53 o
  -3 -10   9       10.95       12.11      1.65 o
  -2 -10   9       20.09       16.82      1.75 o
  -1 -10   9        3.07        2.41      1.17 o
   0 -10   9       22.84       22.99      1.56 o
   1 -10   9       48.19       46.15      2.14 o
   2 -10   9       84.31       97.02      3.19 o
   3 -10   9       12.91       10.81      1.42 o
   4 -10   9        0.52        0.25      1.10 o
   5 -10   9        0.01       -1.51      1.06 o
   6 -10   9       33.74       39.07      2.46 o
  -7  -9   9       20.03       25.03      2.16 o
  -6  -9   9      142.22      147.59      4.97 o
  -5  -9   9        4.95       10.28      1.94 o
  -4  -9   9      102.99      104.54      4.28 o
  -3  -9   9       80.05       75.09      3.23 o
  -2  -9   9       29.53       32.44      1.57 o
  -1  -9   9       18.46       18.23      1.71 o
   0  -9   9      150.80      144.45      3.17 o
   1  -9   9        7.39        7.15      0.97 o
   2  -9   9       34.45       33.78      1.94 o
   3  -9   9        5.88        4.54      1.05 o
   4  -9   9        8.78        7.93      1.20 o
   5  -9   9       11.13       10.75      1.61 o
   6  -9   9        0.22        0.73      1.11 o
  -8  -8   9        7.99        7.84      2.18 o
  -7  -8   9        5.11        6.26      2.45 o
  -6  -8   9       15.39       18.66      1.90 o
  -5  -8   9       68.31       63.65      4.47 o
  -4  -8   9      306.01      310.77      7.09 o
  -3  -8   9       73.22       67.99      3.07 o
  -2  -8   9      148.12      140.25      2.79 o
  -1  -8   9      155.77      145.78      2.66 o
   0  -8   9        0.11        0.69      0.65 o
   1  -8   9       27.94       30.52      1.44 o
   2  -8   9       70.03       71.15      2.33 o
   3  -8   9       58.38       60.26      2.21 o
   4  -8   9       11.47        7.68      1.15 o
   5  -8   9       34.78       31.53      1.79 o
   6  -8   9       23.21       25.95      2.28 o
  -9  -7   9        1.99        0.90      1.46 o
  -8  -7   9        2.33        2.83      1.48 o
  -7  -7   9        0.21       -0.29      1.15 o
  -6  -7   9       11.70       10.42      1.59 o
  -5  -7   9        2.59        1.22      0.80 o
  -4  -7   9        3.89        5.49      0.81 o
  -3  -7   9       11.12       11.91      0.96 o
  -2  -7   9       19.32       23.03      1.19 o
  -1  -7   9      384.90      390.34      5.48 o
   0  -7   9       36.25       38.48      1.51 o
   1  -7   9      290.37      275.22      4.91 o
   2  -7   9      349.00      344.46      5.90 o
   3  -7   9       93.53       93.56      2.68 o
   4  -7   9       38.32       34.53      1.73 o
   5  -7   9        2.89        2.17      1.01 o
   6  -7   9       20.96       26.20      2.22 o
  -9  -6   9       20.13       19.57      3.86 o
  -8  -6   9        2.87        2.34      1.42 o
  -7  -6   9       47.70       42.66      2.71 o
  -6  -6   9        4.20        3.35      0.92 o
  -5  -6   9        0.01       -0.05      0.68 o
  -4  -6   9       87.57       94.24      2.37 o
  -3  -6   9       70.03       66.66      1.93 o
  -2  -6   9       27.02       28.57      1.62 o
  -1  -6   9        2.30        1.08      0.56 o
   0  -6   9        1.67        1.42      0.68 o
   1  -6   9       47.45       44.16      1.57 o
   2  -6   9      156.40      140.47      3.01 o
   3  -6   9       38.26       39.67      1.40 o
   4  -6   9        0.02        0.60      0.85 o
   5  -6   9       16.94       15.47      2.48 o
   6  -6   9        6.49        7.33      1.53 o
  -9  -5   9        7.61        8.48      2.02 o
  -8  -5   9       72.70       73.05      3.63 o
  -7  -5   9       39.62       32.09      2.06 o
  -6  -5   9       16.28       19.00      1.37 o
  -5  -5   9        4.15        3.94      0.81 o
  -4  -5   9        3.87        4.25      0.76 o
  -3  -5   9      247.24      240.14      4.36 o
  -2  -5   9      122.44      115.57      2.62 o
  -1  -5   9       84.24       86.05      2.16 o
   0  -5   9      265.74      260.12      4.25 o
   1  -5   9       91.38       92.48      2.11 o
   2  -5   9      156.92      141.81      4.70 o
   3  -5   9        0.00       -0.03      0.76 o
   4  -5   9       15.94       14.26      1.21 o
   5  -5   9       11.60       10.51      1.37 o
   6  -5   9       60.45       63.93      2.72 o
 -10  -4   9       12.39       13.47      2.26 o
  -9  -4   9        1.22        0.71      1.56 o
  -8  -4   9        1.80        1.90      2.02 o
  -7  -4   9      311.42      290.04      5.91 o
  -6  -4   9       89.41       84.98      2.38 o
  -5  -4   9       39.75       36.47      1.49 o
  -4  -4   9       39.73       41.32      1.44 o
  -3  -4   9       74.42       76.45      2.11 o
  -2  -4   9      154.68      147.90      3.13 o
  -1  -4   9        3.81        2.56      0.64 o
   0  -4   9       50.39       46.41      1.44 o
   1  -4   9      202.24      190.76      3.57 o
   2  -4   9        3.08        2.93      0.73 o
   3  -4   9       10.56       10.10      1.17 o
   4  -4   9        1.06       -0.09      0.89 o
   5  -4   9       11.17       10.56      1.33 o
   6  -4   9       22.31       23.86      2.46 o
 -10  -3   9        0.65        0.26      2.07 o
  -9  -3   9       15.14       13.51      2.23 o
  -8  -3   9      147.75      135.01      3.65 o
  -7  -3   9      204.66      216.41      5.38 o
  -6  -3   9       61.68       63.08      2.64 o
  -5  -3   9        5.47        7.17      1.01 o
  -4  -3   9        0.30       -0.65      0.74 o
  -3  -3   9       83.21       84.65      2.74 o
  -2  -3   9      106.77      103.34      1.91 o
  -1  -3   9       90.11       92.13      1.96 o
   0  -3   9       32.43       28.22      1.08 o
   1  -3   9       14.95       13.30      0.86 o
   2  -3   9        0.34        2.46      0.67 o
   3  -3   9      232.04      232.54      5.11 o
   4  -3   9        8.36        7.44      1.11 o
   5  -3   9        7.33       10.70      1.59 o
   6  -3   9        7.33        8.72      1.39 o
 -10  -2   9       25.65       22.73      2.86 o
  -9  -2   9        0.71        0.87      1.09 o
  -8  -2   9       60.34       62.64      2.61 o
  -7  -2   9      215.42      227.02      5.03 o
  -6  -2   9       29.38       26.40      1.56 o
  -5  -2   9      148.53      156.33      3.69 o
  -4  -2   9       36.50       31.22      1.47 o
  -3  -2   9      213.21      204.17      3.86 o
  -2  -2   9      567.91      546.71      7.73 o
  -1  -2   9       75.90       68.73      1.53 o
   0  -2   9      298.41      302.99      4.56 o
   1  -2   9        0.07        0.87      0.53 o
   2  -2   9       71.72       60.74      3.00 o
   3  -2   9       33.07       28.05      1.51 o
   4  -2   9        0.35        0.72      0.80 o
   5  -2   9        3.35        3.42      0.92 o
 -10  -1   9        7.60       10.63      2.43 o
  -9  -1   9        9.04       10.29      1.48 o
  -8  -1   9        2.80        0.79      1.08 o
  -7  -1   9      156.01      168.41      4.37 o
  -6  -1   9       15.48       14.50      1.48 o
  -5  -1   9       15.97       20.04      1.57 o
  -4  -1   9       60.38       60.88      3.54 o
  -3  -1   9        7.06        6.20      0.89 o
  -2  -1   9      484.62      471.27      9.60 o
  -1  -1   9      536.95      520.86      6.86 o
   0  -1   9       36.39       33.48      2.23 o
   1  -1   9       94.90       85.20      2.06 o
   2  -1   9       28.17       27.11      1.43 o
   3  -1   9       64.68       70.53      2.27 o
   4  -1   9       13.71       13.74      1.10 o
   5  -1   9        3.36        6.66      1.39 o
 -10   0   9       84.96       90.73      3.45 o
  -9   0   9       33.21       36.34      2.19 o
  -8   0   9      115.20      112.46      3.54 o
  -7   0   9      291.91      287.43      6.36 o
  -6   0   9        1.41        2.26      0.88 o
  -5   0   9        0.16        0.53      0.67 o
  -4   0   9       33.21       29.30      1.30 o
  -3   0   9       26.38       23.28      1.10 o
  -2   0   9        9.16       10.25      0.76 o
  -1   0   9       87.72       89.24      1.68 o
   0   0   9       30.02       28.35      1.06 o
   1   0   9        0.20        0.35      0.55 o
   2   0   9        3.12        1.60      0.57 o
   3   0   9       11.89       14.80      1.46 o
   4   0   9       14.76       12.35      1.56 o
 -10   1   9        1.37       -1.16      1.20 o
  -9   1   9        6.40        4.11      1.34 o
  -8   1   9       28.40       34.85      2.12 o
  -7   1   9       36.81       41.15      2.15 o
  -6   1   9      168.47      161.74      3.70 o
  -5   1   9        0.92        0.87      0.80 o
  -4   1   9       35.31       33.69      1.39 o
  -3   1   9      115.76      121.32      2.50 o
  -2   1   9      118.76      114.21      2.28 o
  -1   1   9      251.64      258.65      3.82 o
   0   1   9       73.55       82.40      1.83 o
   1   1   9        0.00       -0.30      0.47 o
   2   1   9        3.61        3.61      1.01 o
   3   1   9       18.92       15.90      1.43 o
   4   1   9       20.24       19.03      2.12 o
 -10   2   9       13.93       12.26      1.79 o
  -9   2   9       21.74       27.35      2.06 o
  -8   2   9        2.06        1.61      1.21 o
  -7   2   9       13.09       14.27      1.51 o
  -6   2   9        5.69        8.52      1.10 o
  -5   2   9       50.16       54.02      1.96 o
  -4   2   9        8.11        9.37      0.99 o
  -3   2   9      170.51      166.09      4.08 o
  -2   2   9      474.49      481.43      7.20 o
  -1   2   9        6.55        5.54      0.60 o
   0   2   9        4.79        6.60      1.10 o
   1   2   9        0.00        0.24      0.74 o
   2   2   9        1.47        1.91      0.71 o
   3   2   9       15.07       16.53      3.06 o
 -10   3   9       25.72       33.03      5.35 o
  -9   3   9        0.41        0.72      1.21 o
  -8   3   9        8.55        6.92      1.75 o
  -7   3   9        8.87       13.88      2.02 o
  -6   3   9      254.24      237.37      7.78 o
  -5   3   9        0.17        1.02      0.98 o
  -4   3   9        0.77        0.30      0.89 o
  -3   3   9       16.43       13.60      1.08 o
  -2   3   9       80.50       89.97      2.25 o
  -1   3   9       50.84       53.31      2.35 o
   0   3   9        0.06        0.59      0.67 o
   1   3   9        3.56        3.75      1.47 o
   2   3   9       23.09       31.74      2.59 o
  -9   4   9        0.05        0.23      1.61 o
  -8   4   9       23.45       26.51      2.81 o
  -7   4   9        3.95        7.80      2.77 o
  -6   4   9       71.76       72.73      3.88 o
  -5   4   9        1.05       -1.36      0.90 o
  -4   4   9        0.04       -0.28      1.53 o
  -3   4   9        2.41        0.27      0.83 o
  -2   4   9        2.89        1.06      1.19 o
  -1   4   9        0.45        0.00      0.73 o
   0   4   9       55.22       62.66      4.18 o
   1   4   9        1.26        2.07      1.12 o
  -8   5   9        0.01       -1.47      1.54 o
  -7   5   9      115.64      130.33     10.88 o
  -6   5   9        7.21        6.67      1.67 o
  -5   5   9        0.60        2.64      1.04 o
  -4   5   9        0.08       -0.42      0.60 o
  -3   5   9        0.51        0.61      1.21 o
  -2   5   9       24.56       25.22      2.47 o
  -1   5   9        0.46        0.05      1.57 o
   0   5   9       21.11       21.51      3.62 o
  -7   6   9       15.48       17.61      2.42 o
  -6   6   9        2.05        2.30      1.11 o
  -5   6   9        0.24        0.97      0.69 o
  -4   6   9        4.09        3.34      1.38 o
  -3   6   9        0.02       -0.27      1.12 o
  -2   6   9        3.19        3.50      1.92 o
  -1 -13  10        5.89        9.63      1.76 o
   0 -13  10        1.07        2.47      2.08 o
   1 -13  10       53.66       60.80      3.43 o
  -4 -12  10        0.10        1.22      1.64 o
  -3 -12  10        3.57        4.54      2.38 o
  -2 -12  10        1.95        2.65      1.37 o
  -1 -12  10        1.79        2.07      1.79 o
   0 -12  10       15.31       16.79      2.06 o
   1 -12  10        0.03        0.75      1.28 o
   2 -12  10        6.25        5.40      1.84 o
   3 -12  10        0.02        0.41      1.53 o
  -5 -11  10       18.88       18.64      2.06 o
  -4 -11  10        5.17        3.97      2.59 o
  -3 -11  10        0.25        2.84      1.29 o
  -2 -11  10        1.14       -0.74      1.15 o
  -1 -11  10       21.23       22.78      2.18 o
   0 -11  10      115.39      110.09      4.72 o
   1 -11  10       72.08       74.19      6.04 o
   2 -11  10        2.64        7.01      4.57 o
   3 -11  10        0.78        0.32      1.12 o
   4 -11  10        1.34       -0.16      1.43 o
  -6 -10  10        8.95        9.61      1.75 o
  -5 -10  10       81.54       78.47      5.47 o
  -4 -10  10        2.86        1.51      1.27 o
  -3 -10  10       79.72       73.14      3.39 o
  -2 -10  10        0.00        1.73      1.31 o
  -1 -10  10        0.09        0.55      1.16 o
   0 -10  10        0.87        1.21      0.79 o
   1 -10  10       94.39      101.46      3.04 o
   2 -10  10       10.03       13.77      1.39 o
   3 -10  10        4.06        2.52      1.18 o
   4 -10  10        2.28        3.19      1.25 o
   5 -10  10        1.35        1.70      1.34 o
  -7  -9  10       49.04       59.79      4.84 o
  -6  -9  10       21.40       21.73      4.10 o
  -5  -9  10        0.23        0.06      1.22 o
  -4  -9  10       89.62      100.26      3.98 o
  -3  -9  10        4.75        6.13      1.42 o
  -2  -9  10        3.22        2.15      0.99 o
  -1  -9  10      176.28      177.81      4.11 o
   0  -9  10       13.10       15.81      1.34 o
   1  -9  10        0.79        0.50      0.80 o
   2  -9  10        0.94        0.41      0.80 o
   3  -9  10        0.27       -0.70      0.89 o
   4  -9  10        4.08        2.69      1.06 o
   5  -9  10        0.98        1.26      1.07 o
  -8  -8  10        0.02        0.99      1.39 o
  -7  -8  10       31.79       34.04      4.22 o
  -6  -8  10        8.15        9.16      1.65 o
  -5  -8  10        3.03        2.57      1.52 o
  -4  -8  10       22.50       28.65      1.90 o
  -3  -8  10      139.30      140.88      3.50 o
  -2  -8  10      121.41      119.94      2.86 o
  -1  -8  10        0.51       -0.34      0.63 o
   0  -8  10      119.71      118.01      2.85 o
   1  -8  10        2.36        1.62      0.77 o
   2  -8  10       60.02       54.61      1.95 o
   3  -8  10       32.37       33.19      1.77 o
   4  -8  10        5.93        5.65      1.15 o
   5  -8  10        1.96        1.70      1.19 o
  -8  -7  10        7.41        8.48      2.12 o
  -7  -7  10       11.76       13.98      1.97 o
  -6  -7  10       34.86       38.71      3.55 o
  -5  -7  10        3.30        3.00      1.20 o
  -4  -7  10        0.09       -0.43      0.76 o
  -3  -7  10       70.92       68.93      2.30 o
  -2  -7  10      196.13      200.17      3.64 o
  -1  -7  10       50.69       51.79      1.66 o
   0  -7  10       88.62       92.62      2.44 o
   1  -7  10      934.89      920.23     13.70 o
   2  -7  10      110.21      119.98      2.89 o
   3  -7  10       77.08       76.49      2.53 o
   4  -7  10        5.38        9.45      1.24 o
   5  -7  10        5.45        4.99      1.51 o
  -9  -6  10       22.66       25.88      3.23 o
  -8  -6  10        3.38        4.05      1.72 o
  -7  -6  10       10.31        7.72      2.73 o
  -6  -6  10        4.85        6.34      1.08 o
  -5  -6  10       38.91       33.79      1.70 o
  -4  -6  10        5.59        1.17      0.81 o
  -3  -6  10       33.72       30.82      1.43 o
  -2  -6  10       27.12       22.49      1.25 o
  -1  -6  10       48.09       48.27      1.58 o
   0  -6  10        1.82        0.90      0.74 o
   1  -6  10      192.51      184.41      3.69 o
   2  -6  10        1.36        0.77      0.85 o
   3  -6  10       42.29       41.68      2.27 o
   4  -6  10        0.04        0.52      1.12 o
   5  -6  10        2.20        3.93      1.26 o
  -9  -5  10      155.87      148.12      6.25 o
  -8  -5  10      170.25      153.79      5.59 o
  -7  -5  10        9.95        9.50      1.23 o
  -6  -5  10      138.00      138.10      3.58 o
  -5  -5  10      192.50      176.30      4.07 o
  -4  -5  10       17.10       13.08      1.10 o
  -3  -5  10       21.99       21.51      1.38 o
  -2  -5  10       48.84       47.42      1.70 o
  -1  -5  10        9.85       10.37      0.96 o
   0  -5  10        0.00       -0.74      0.63 o
   1  -5  10       22.17       27.60      1.47 o
   2  -5  10       29.72       35.80      1.65 o
   3  -5  10        7.41        8.10      1.08 o
   4  -5  10       48.16       51.88      2.33 o
   5  -5  10        1.47        2.07      1.17 o
 -10  -4  10        0.53        1.64      1.92 o
  -9  -4  10        5.73        4.37      1.87 o
  -8  -4  10       48.78       43.54      2.54 o
  -7  -4  10       86.98       83.59      3.71 o
  -6  -4  10      153.87      150.07      3.79 o
  -5  -4  10       79.39       78.55      2.57 o
  -4  -4  10       14.63       17.99      1.33 o
  -3  -4  10       22.41       28.58      1.40 o
  -2  -4  10       12.87       12.56      0.93 o
  -1  -4  10       37.75       36.38      1.37 o
   0  -4  10       46.33       46.23      1.64 o
   1  -4  10        9.88       12.07      0.98 o
   2  -4  10       11.51       13.92      1.06 o
   3  -4  10       11.66       10.46      1.41 o
   4  -4  10        1.46        0.67      0.95 o
   5  -4  10        6.25        8.05      1.34 o
 -10  -3  10        9.79        8.83      2.34 o
  -9  -3  10       17.48       18.05      2.44 o
  -8  -3  10        1.48        1.26      1.05 o
  -7  -3  10      126.98      121.87      3.45 o
  -6  -3  10      113.10      108.06      3.56 o
  -5  -3  10       14.09       13.21      1.27 o
  -4  -3  10        7.61        7.39      1.04 o
  -3  -3  10       57.91       59.76      2.26 o
  -2  -3  10      144.99      139.83      2.60 o
  -1  -3  10       61.19       60.00      1.63 o
   0  -3  10       24.65       28.21      1.57 o
   1  -3  10       75.81       70.51      2.52 o
   2  -3  10       43.83       43.11      1.92 o
   3  -3  10        0.11       -0.38      1.28 o
   4  -3  10        9.83       11.96      1.61 o
   5  -3  10       21.24       22.72      1.96 o
 -10  -2  10        0.13       -1.32      1.64 o
  -9  -2  10        4.33        6.07      1.42 o
  -8  -2  10        1.40        0.39      1.64 o
  -7  -2  10       12.61       11.60      1.44 o
  -6  -2  10       94.86      101.46      3.21 o
  -5  -2  10        0.22       -0.24      0.84 o
  -4  -2  10       23.22       21.62      1.37 o
  -3  -2  10        6.51        9.02      1.09 o
  -2  -2  10       88.84       82.32      1.80 o
  -1  -2  10      190.27      197.42      3.19 o
   0  -2  10       44.57       40.53      1.46 o
   1  -2  10       37.86       40.22      1.80 o
   2  -2  10       25.07       29.40      1.59 o
   3  -2  10       57.87       61.85      2.28 o
   4  -2  10       44.85       46.77      2.02 o
 -10  -1  10        0.43        1.00      1.54 o
  -9  -1  10       17.63       15.77      1.73 o
  -8  -1  10       10.20       14.30      1.59 o
  -7  -1  10       76.75       84.08      3.03 o
  -6  -1  10        0.08        0.99      1.17 o
  -5  -1  10      119.72      110.20      3.26 o
  -4  -1  10        5.79        3.54      0.87 o
  -3  -1  10       33.08       30.06      1.40 o
  -2  -1  10        0.00        0.38      0.62 o
  -1  -1  10        0.01        0.31      0.58 o
   0  -1  10      154.64      156.57      3.73 o
   1  -1  10       17.52       19.31      1.29 o
   2  -1  10       44.14       39.83      1.75 o
   3  -1  10        3.50        2.34      0.81 o
   4  -1  10        6.27        6.76      1.42 o
 -10   0  10        1.73        0.22      1.29 o
  -9   0  10        7.61        6.48      1.45 o
  -8   0  10       45.43       38.71      2.23 o
  -7   0  10      113.15      113.49      3.59 o
  -6   0  10      236.16      227.36      5.36 o
  -5   0  10       74.83       72.35      2.32 o
  -4   0  10        0.76        0.65      0.78 o
  -3   0  10       98.26      106.80      2.56 o
  -2   0  10        0.41        0.66      0.57 o
  -1   0  10       66.76       67.35      1.80 o
   0   0  10       14.79       14.78      1.00 o
   1   0  10        1.05        0.80      0.64 o
   2   0  10        1.28       -0.76      0.64 o
   3   0  10       11.60       13.18      1.53 o
 -10   1  10        0.81       -0.87      1.27 o
  -9   1  10        1.39       -0.58      1.17 o
  -8   1  10       53.07       48.58      2.95 o
  -7   1  10      141.29      135.72      4.00 o
  -6   1  10       81.48       83.58      2.97 o
  -5   1  10        9.93        9.45      1.11 o
  -4   1  10      114.41      115.81      2.92 o
  -3   1  10        4.48        3.63      0.93 o
  -2   1  10       25.87       26.69      1.28 o
  -1   1  10       22.58       24.63      1.10 o
   0   1  10        6.48        6.65      0.72 o
   1   1  10       14.88       16.95      1.53 o
   2   1  10        0.65       -0.51      1.09 o
   3   1  10        0.02        0.99      1.07 o
  -9   2  10       16.44       14.06      1.77 o
  -8   2  10        0.23        1.47      1.26 o
  -7   2  10       29.90       35.31      2.64 o
  -6   2  10        5.13        4.47      1.68 o
  -5   2  10        2.65        2.90      1.16 o
  -4   2  10       40.26       37.95      3.27 o
  -3   2  10      114.64      116.05      3.04 o
  -2   2  10       47.78       46.69      1.60 o
  -1   2  10      215.33      245.86      7.62 o
   0   2  10       21.61       27.41      1.56 o
   1   2  10        0.01        1.31      1.02 o
   2   2  10       12.19       19.11      3.25 o
  -9   3  10       10.85       16.10      2.58 o
  -8   3  10       23.52       24.54      2.80 o
  -7   3  10       27.35       26.19      2.69 o
  -6   3  10        0.98        0.93      2.05 o
  -5   3  10        4.97        5.25      1.30 o
  -4   3  10        0.04       -0.63      0.77 o
  -3   3  10        2.79        2.54      0.98 o
  -2   3  10        2.34       -1.10      0.73 o
  -1   3  10       20.11       20.77      1.66 o
   0   3  10       10.79       11.37      1.30 o
   1   3  10       12.86       11.23      1.94 o
  -8   4  10        4.12        9.41      2.22 o
  -7   4  10        0.91       -0.49      2.05 o
  -6   4  10        0.09        2.01      3.21 o
  -5   4  10        1.62        1.33      1.05 o
  -4   4  10        2.60        1.89      0.81 o
  -3   4  10        0.34       -0.91      0.69 o
  -2   4  10       13.34        9.26      2.71 o
  -1   4  10        2.87        3.34      1.09 o
  -6   5  10        3.19        6.37      1.78 o
  -5   5  10        0.78        1.10      0.81 o
  -4   5  10        0.05        0.67      0.75 o
  -3   5  10        1.76        3.45      1.39 o
  -3 -12  11        0.03        0.18      2.40 o
  -2 -12  11        6.74        2.24      1.51 o
  -1 -12  11       43.56       55.59      3.27 o
   0 -12  11       23.89       25.06      3.24 o
   1 -12  11       16.61       17.81      2.21 o
   2 -12  11        0.09       -0.07      1.38 o
  -5 -11  11        0.01       -0.94      1.90 o
  -4 -11  11       18.21       20.93      2.17 o
  -3 -11  11        0.04        2.40      1.46 o
  -2 -11  11       29.12       30.50      4.61 o
  -1 -11  11      107.16      118.62      4.68 o
   0 -11  11        0.01        0.11      1.31 o
   1 -11  11       15.84       21.66      2.20 o
   2 -11  11        6.27        8.70      2.06 o
   3 -11  11        2.57        2.96      1.35 o
  -6 -10  11        0.03        2.32      2.14 o
  -5 -10  11        0.54        2.94      1.93 o
  -4 -10  11       44.27       47.69      5.17 o
  -3 -10  11        6.52       10.04      1.72 o
  -2 -10  11        1.02        1.10      1.38 o
  -1 -10  11        0.00       -0.09      1.10 o
   0 -10  11        6.22        4.84      1.32 o
   1 -10  11       53.74       53.25      2.26 o
   2 -10  11       19.86       20.74      1.75 o
   3 -10  11        4.89        5.66      1.37 o
   4 -10  11        0.15       -0.93      1.20 o
  -7  -9  11        0.03       -0.83      2.25 o
  -6  -9  11        6.25        8.41      1.75 o
  -5  -9  11        0.89       -0.17      1.36 o
  -4  -9  11       11.16        9.22      1.73 o
  -3  -9  11       65.63       66.96      3.59 o
  -2  -9  11      107.22      108.44      3.11 o
  -1  -9  11        2.52        2.27      0.91 o
   0  -9  11        0.13        1.00      0.92 o
   1  -9  11        9.52       10.33      1.26 o
   2  -9  11        3.74        3.60      1.21 o
   3  -9  11        3.41        5.08      1.34 o
   4  -9  11        0.17       -0.22      1.16 o
  -7  -8  11        0.81        0.95      1.48 o
  -6  -8  11        0.44        0.02      1.39 o
  -5  -8  11        8.72        7.70      1.86 o
  -4  -8  11      143.14      130.50      3.49 o
  -3  -8  11      162.00      155.64      3.87 o
  -2  -8  11        2.87        1.37      0.88 o
  -1  -8  11      110.45      107.49      2.53 o
   0  -8  11       94.80      105.36      2.90 o
   1  -8  11        1.73        1.52      0.85 o
   2  -8  11       21.64       18.92      1.49 o
   3  -8  11        1.32        0.77      0.99 o
   4  -8  11       10.52       15.24      1.73 o
  -8  -7  11       27.71       29.12      6.03 o
  -7  -7  11        0.78       -0.72      1.46 o
  -6  -7  11        7.00       10.03      1.83 o
  -5  -7  11       22.29       21.75      1.56 o
  -4  -7  11       17.51       15.62      1.39 o
  -3  -7  11       11.99       13.74      1.31 o
  -2  -7  11        0.17        1.26      0.81 o
  -1  -7  11        3.19        3.25      0.78 o
   0  -7  11       25.71       26.00      1.44 o
   1  -7  11        0.00        2.35      1.26 o
   2  -7  11      527.28      534.50      9.27 o
   3  -7  11      141.56      161.21      3.94 o
   4  -7  11       21.21       19.95      2.17 o
  -9  -6  11       24.64       21.18      2.64 o
  -8  -6  11       65.98       63.42      3.65 o
  -7  -6  11        7.45        8.76      1.89 o
  -6  -6  11        2.35        0.99      0.95 o
  -5  -6  11       11.14       14.65      1.38 o
  -4  -6  11      185.60      187.96      4.36 o
  -3  -6  11        6.54        6.47      1.08 o
  -2  -6  11        0.97        0.01      0.76 o
  -1  -6  11       85.13       86.05      2.21 o
   0  -6  11       56.91       50.99      1.82 o
   1  -6  11       24.84       26.37      1.92 o
   2  -6  11       27.15       24.87      1.58 o
   3  -6  11        8.65        5.27      1.42 o
   4  -6  11        6.89        9.10      2.27 o
  -9  -5  11        7.08        7.09      2.06 o
  -8  -5  11       18.07       17.10      2.31 o
  -7  -5  11        0.93        2.44      1.68 o
  -6  -5  11       30.78       27.24      1.73 o
  -5  -5  11       29.50       29.75      1.94 o
  -4  -5  11      156.36      153.55      4.77 o
  -3  -5  11        8.05        8.33      1.14 o
  -2  -5  11       74.49       71.91      2.17 o
  -1  -5  11       65.91       68.06      1.93 o
   0  -5  11       18.50       16.01      1.26 o
   1  -5  11      137.39      140.41      3.42 o
   2  -5  11       33.00       34.21      1.73 o
   3  -5  11       16.44       14.92      1.49 o
   4  -5  11        0.01        1.40      1.08 o
  -9  -4  11        2.59       -0.61      2.98 o
  -8  -4  11       32.19       29.15      2.68 o
  -7  -4  11      130.50      122.44      3.58 o
  -6  -4  11       33.82       33.16      1.89 o
  -5  -4  11        2.73        0.14      0.93 o
  -4  -4  11       34.00       35.84      1.82 o
  -3  -4  11       20.65       22.11      1.40 o
  -2  -4  11       25.48       23.79      1.18 o
  -1  -4  11       36.35       34.89      1.43 o
   0  -4  11      332.61      330.68      6.56 o
   1  -4  11      144.92      142.52      3.08 o
   2  -4  11       46.54       46.36      2.71 o
   3  -4  11        6.61        6.04      1.20 o
   4  -4  11       19.12       21.54      1.70 o
  -9  -3  11        0.14       -1.69      1.58 o
  -8  -3  11        2.22        1.34      1.16 o
  -7  -3  11      170.69      167.50      4.52 o
  -6  -3  11       80.33       84.36      3.01 o
  -5  -3  11        0.97        0.23      0.94 o
  -4  -3  11       78.95       75.03      2.68 o
  -3  -3  11       38.74       39.31      1.79 o
  -2  -3  11        3.49        3.49      0.74 o
  -1  -3  11      159.04      156.52      2.97 o
   0  -3  11      383.91      392.13      6.73 o
   1  -3  11        4.29        4.10      1.04 o
   2  -3  11       40.94       42.36      2.00 o
   3  -3  11        1.97        1.96      1.30 o
   4  -3  11       10.41       10.01      1.30 o
  -9  -2  11        0.23        2.23      1.27 o
  -8  -2  11       19.21       21.70      1.87 o
  -7  -2  11        4.91        8.17      1.40 o
  -6  -2  11      179.92      187.75      4.80 o
  -5  -2  11        7.03        7.15      1.24 o
  -4  -2  11       42.50       34.15      1.90 o
  -3  -2  11       84.44       86.75      2.61 o
  -2  -2  11        0.19       -0.74      0.65 o
  -1  -2  11      450.95      447.39      6.48 o
   0  -2  11       15.41       16.29      1.32 o
   1  -2  11        5.67        6.50      1.10 o
   2  -2  11       18.09       20.09      1.47 o
   3  -2  11        4.02        2.58      0.96 o
  -9  -1  11        2.31        3.14      1.38 o
  -8  -1  11       27.13       27.53      2.04 o
  -7  -1  11       32.02       27.59      1.97 o
  -6  -1  11       73.34       76.89      2.92 o
  -5  -1  11       35.81       30.82      1.89 o
  -4  -1  11        1.54        1.45      0.97 o
  -3  -1  11        1.95        1.49      0.75 o
  -2  -1  11        2.11        1.87      0.90 o
  -1  -1  11       71.69       65.75      2.17 o
   0  -1  11        3.20        2.24      0.88 o
   1  -1  11        0.05       -1.10      0.74 o
   2  -1  11        8.75        9.44      0.93 o
   3  -1  11        0.07        0.82      0.60 o
  -9   0  11        2.19        2.99      1.49 o
  -8   0  11        0.87        2.21      1.25 o
  -7   0  11       42.70       40.86      3.48 o
  -6   0  11       26.13       24.71      1.85 o
  -5   0  11        0.15        0.10      0.93 o
  -4   0  11      101.71      102.96      3.79 o
  -3   0  11       74.87       74.01      3.35 o
  -2   0  11       16.95       15.03      1.25 o
  -1   0  11        0.04       -0.38      0.62 o
   0   0  11        1.58        2.60      0.75 o
   1   0  11       16.05       14.67      0.97 o
   2   0  11        0.00       -0.29      1.19 o
  -9   1  11        2.45        3.25      1.40 o
  -8   1  11        6.33        5.49      1.44 o
  -7   1  11       30.33       27.78      2.35 o
  -6   1  11        4.92        4.76      1.69 o
  -5   1  11       94.05       82.64      4.12 o
  -4   1  11        8.66        7.11      1.39 o
  -3   1  11        7.81       10.20      1.14 o
  -2   1  11       12.55       14.88      1.20 o
  -1   1  11       15.64       15.83      1.50 o
   0   1  11       59.27       71.45      2.58 o
   1   1  11       10.72       12.33      1.52 o
  -8   2  11       17.60       18.61      2.60 o
  -7   2  11       20.76       24.94      5.53 o
  -6   2  11        3.94        5.31      1.85 o
  -5   2  11        0.48        1.39      1.79 o
  -4   2  11       22.03       23.65      1.51 o
  -3   2  11       27.00       28.47      2.25 o
  -2   2  11       75.05       76.67      2.27 o
  -1   2  11       95.13      104.60      5.19 o
   0   2  11        6.96        9.43      1.53 o
  -8   3  11       18.28       19.45      3.67 o
  -7   3  11        0.25       -2.26      1.51 o
  -6   3  11        5.88        8.58      1.98 o
  -5   3  11        5.64        3.93      1.67 o
  -4   3  11        0.93        0.55      0.80 o
  -3   3  11        4.18        2.55      1.38 o
  -2   3  11       15.96       13.24      3.39 o
  -1   3  11        3.77        5.95      2.56 o
  -6   4  11        7.31        6.59      2.11 o
  -5   4  11        0.49        0.60      0.91 o
  -4   4  11        4.05        4.32      0.88 o
  -2 -12  12       52.46       76.08      3.92 o
  -1 -12  12       42.76       47.75      3.28 o
   0 -12  12        6.93        8.34      2.31 o
  -4 -11  12       17.27       24.61      2.45 o
  -3 -11  12       28.02       32.00      3.12 o
  -2 -11  12       90.06      104.89      5.54 o
  -1 -11  12        1.65        3.27      2.27 o
   0 -11  12       21.10       25.59      2.44 o
   1 -11  12        1.08       -0.91      1.55 o
   2 -11  12        0.00        1.05      1.49 o
  -5 -10  12        1.19        3.78      3.57 o
  -4 -10  12       14.85       20.30      3.33 o
  -3 -10  12       16.09       19.93      2.26 o
  -2 -10  12        0.02       -1.46      1.95 o
  -1 -10  12       17.89       18.33      2.12 o
   0 -10  12        8.17        9.96      1.22 o
   1 -10  12        5.10        6.08      1.36 o
   2 -10  12        1.06       -0.18      1.68 o
   3 -10  12        0.59       -1.79      1.21 o
  -6  -9  12        0.01        0.11      2.48 o
  -5  -9  12        1.30        2.00      1.45 o
  -4  -9  12        0.53        0.10      1.97 o
  -3  -9  12        3.69        5.56      2.36 o
  -2  -9  12        3.13        3.57      1.08 o
  -1  -9  12       19.97       17.24      1.36 o
   0  -9  12       22.33       25.63      1.73 o
   1  -9  12       24.97       21.04      1.78 o
   2  -9  12        8.58        5.07      1.40 o
   3  -9  12        1.01        2.21      1.36 o
  -7  -8  12        3.09        6.51      1.83 o
  -6  -8  12       47.10       54.36      3.32 o
  -5  -8  12       11.07       13.49      3.24 o
  -4  -8  12        1.49        1.88      1.21 o
  -3  -8  12       16.36       15.54      1.44 o
  -2  -8  12       96.21       85.20      3.46 o
  -1  -8  12       70.98       67.35      2.28 o
   0  -8  12       30.61       33.06      1.97 o
   1  -8  12        0.29        0.68      0.95 o
   2  -8  12        0.16        0.21      0.97 o
   3  -8  12        5.91        8.09      1.70 o
  -8  -7  12        0.53       -0.18      1.69 o
  -7  -7  12       16.28       15.90      2.25 o
  -6  -7  12       26.96       32.65      2.72 o
  -5  -7  12        0.66        0.80      1.53 o
  -4  -7  12        5.74        7.66      1.22 o
  -3  -7  12        4.89        3.45      1.11 o
  -2  -7  12       71.52       79.54      2.43 o
  -1  -7  12        5.33        4.58      0.88 o
   0  -7  12       37.08       42.82      1.95 o
   1  -7  12       38.82       32.70      1.80 o
   2  -7  12      109.36      113.92      3.26 o
   3  -7  12       15.22       19.29      2.09 o
  -8  -6  12        1.91        1.16      1.83 o
  -7  -6  12       17.93       24.55      4.27 o
  -6  -6  12        0.00        0.70      1.02 o
  -5  -6  12        1.84        1.06      1.02 o
  -4  -6  12        5.53        3.90      1.10 o
  -3  -6  12       67.56       67.53      2.22 o
  -2  -6  12        0.98        1.13      0.84 o
  -1  -6  12        6.18        5.29      0.91 o
   0  -6  12        4.29        0.83      1.00 o
   1  -6  12        7.94        5.53      1.12 o
   2  -6  12        5.52        3.24      1.27 o
   3  -6  12        8.17        8.27      1.40 o
  -8  -5  12        4.56        5.46      2.00 o
  -7  -5  12       57.88       55.25      2.49 o
  -6  -5  12        8.83        5.48      1.27 o
  -5  -5  12       27.15       25.00      2.37 o
  -4  -5  12      254.85      250.32      5.45 o
  -3  -5  12      142.61      134.45      3.22 o
  -2  -5  12        6.80        6.26      1.20 o
  -1  -5  12        0.09       -0.46      0.66 o
   0  -5  12       15.61       13.27      1.15 o
   1  -5  12        0.88        3.03      1.15 o
   2  -5  12        7.93       11.49      1.41 o
   3  -5  12        0.26        0.33      1.05 o
  -9  -4  12        0.10       -2.40      6.02 o
  -8  -4  12        0.32       -1.04      1.14 o
  -7  -4  12        0.03       -1.43      1.64 o
  -6  -4  12       55.38       51.67      2.38 o
  -5  -4  12       93.97       79.83      2.83 o
  -4  -4  12       43.49       40.53      2.14 o
  -3  -4  12        3.48        4.26      0.99 o
  -2  -4  12       12.79       13.83      1.39 o
  -1  -4  12      173.72      180.81      3.40 o
   0  -4  12        3.30        4.69      1.06 o
   1  -4  12        0.18       -0.42      0.94 o
   2  -4  12       25.40       26.87      2.66 o
   3  -4  12        0.12       -0.39      1.08 o
  -9  -3  12        2.65        1.68      2.05 o
  -8  -3  12        6.64        4.38      1.37 o
  -7  -3  12        0.34        0.38      1.27 o
  -6  -3  12        8.25        9.45      1.49 o
  -5  -3  12       52.74       47.44      2.33 o
  -4  -3  12        5.63        5.59      1.46 o
  -3  -3  12       84.83       90.11      2.71 o
  -2  -3  12        4.22        1.79      0.98 o
  -1  -3  12      245.02      248.25      4.93 o
   0  -3  12       17.59       17.80      1.49 o
   1  -3  12        0.54        0.86      0.97 o
   2  -3  12       16.94       17.70      2.06 o
   3  -3  12        4.89        6.55      1.23 o
  -9  -2  12       18.74       19.21      2.02 o
  -8  -2  12        8.12        6.87      1.54 o
  -7  -2  12       13.13       12.09      1.60 o
  -6  -2  12       10.49        9.75      1.45 o
  -5  -2  12       33.17       32.23      2.15 o
  -4  -2  12       14.54       14.09      1.51 o
  -3  -2  12      152.14      161.18      3.81 o
  -2  -2  12        8.16        5.77      1.40 o
  -1  -2  12        6.40        4.39      1.09 o
   0  -2  12       14.89       17.29      1.43 o
   1  -2  12        1.07        0.81      0.94 o
   2  -2  12        2.08        1.61      0.97 o
  -9  -1  12       11.01       10.68      1.75 o
  -8  -1  12        0.35        1.23      1.33 o
  -7  -1  12        0.85       -0.03      1.15 o
  -6  -1  12       15.46       13.81      1.64 o
  -5  -1  12       17.85       14.49      2.12 o
  -4  -1  12        5.87        2.96      2.22 o
  -3  -1  12        0.19        0.01      1.01 o
  -2  -1  12        2.07        3.07      1.14 o
  -1  -1  12        0.24       -0.26      0.74 o
   0  -1  12        6.06        3.86      1.02 o
   1  -1  12        0.32        2.51      1.22 o
  -8   0  12       32.83       33.78      2.70 o
  -7   0  12       10.62       12.72      1.94 o
  -6   0  12       14.31       13.51      2.25 o
  -5   0  12       26.09       19.22      2.39 o
  -4   0  12        0.39       -0.20      1.04 o
  -3   0  12        5.52        8.38      1.37 o
  -2   0  12       41.37       47.94      3.66 o
  -1   0  12       39.02       47.63      1.80 o
   0   0  12        0.93        0.83      0.67 o
   1   0  12        0.17        0.06      0.75 o
  -8   1  12        0.50        1.78      2.74 o
  -7   1  12       17.02       10.46      3.46 o
  -6   1  12       39.89       34.85      3.07 o
  -5   1  12       14.66       19.51      2.79 o
  -4   1  12       53.74       60.35      2.79 o
  -3   1  12       19.59       18.52      1.42 o
  -2   1  12        1.27       -0.10      0.79 o
  -1   1  12        3.96        4.26      0.82 o
  -7   2  12        0.48       -0.30      1.87 o
  -6   2  12        9.88       11.45      2.29 o
  -5   2  12        0.95       -0.18      1.38 o
  -4   2  12        2.19        2.04      1.61 o
  -3   2  12        0.10       -0.47      0.77 o
  -2   2  12       15.01       12.87      1.04 o
  -2 -11  13       23.11       24.99      3.90 o
  -1 -11  13        2.78        9.87      5.09 o
   0 -11  13       29.23       34.72      4.45 o
  -4 -10  13        0.00        3.96      2.61 o
  -3 -10  13        2.60        3.63      3.03 o
  -2 -10  13       16.99       18.29      3.44 o
  -1 -10  13        0.67        4.78      2.83 o
   0 -10  13        3.50        2.24      1.14 o
   1 -10  13       24.36       29.93      2.18 o
  -5  -9  13        2.48        4.96      2.23 o
  -4  -9  13       41.35       51.45      3.29 o
  -3  -9  13       34.06       35.23      3.99 o
  -2  -9  13        0.04        2.52      1.85 o
  -1  -9  13       21.53       25.58      1.76 o
   0  -9  13        0.26        0.08      1.05 o
   1  -9  13       15.18       16.80      1.81 o
   2  -9  13       23.30       19.92      1.91 o
  -6  -8  13        2.10        1.75      2.21 o
  -5  -8  13        6.83        7.70      1.94 o
  -4  -8  13        4.67        6.03      1.28 o
  -3  -8  13        0.63       -0.09      1.13 o
  -2  -8  13        6.40        3.91      1.45 o
  -1  -8  13       63.26       71.33      3.09 o
   0  -8  13       47.57       42.57      2.42 o
   1  -8  13       27.88       30.60      1.88 o
   2  -8  13        0.03       -1.36      1.31 o
  -7  -7  13        7.21        6.82      2.16 o
  -6  -7  13       31.47       29.96      2.75 o
  -5  -7  13        3.40        3.75      1.19 o
  -4  -7  13      111.26      124.74      3.64 o
  -3  -7  13        4.47        4.93      1.21 o
  -2  -7  13        1.69        3.01      0.99 o
  -1  -7  13        5.20        4.97      1.23 o
   0  -7  13        3.96        3.44      1.11 o
   1  -7  13        9.87       14.26      1.95 o
   2  -7  13        3.36        1.74      1.44 o
  -7  -6  13        3.45        2.96      1.94 o
  -6  -6  13        9.70        9.79      1.47 o
  -5  -6  13        9.49        9.62      1.44 o
  -4  -6  13       79.66       88.80      3.05 o
  -3  -6  13       48.24       51.53      2.54 o
  -2  -6  13        2.61        1.45      0.99 o
  -1  -6  13        0.18        0.51      0.84 o
   0  -6  13        0.96        0.27      0.87 o
   1  -6  13        5.50        3.33      1.17 o
   2  -6  13        1.29        1.29      1.23 o
  -8  -5  13        3.36        0.29      3.08 o
  -7  -5  13        8.72       11.32      1.65 o
  -6  -5  13        1.03        0.17      1.29 o
  -5  -5  13       41.11       35.80      2.09 o
  -4  -5  13       58.77       52.73      2.41 o
  -3  -5  13        7.25        8.16      1.39 o
  -2  -5  13        9.60        8.92      1.24 o
  -1  -5  13        1.89        2.08      0.88 o
   0  -5  13        3.95        2.40      1.12 o
   1  -5  13       18.52       15.87      1.59 o
   2  -5  13       14.30       12.76      1.54 o
  -8  -4  13        0.00       -2.19      1.46 o
  -7  -4  13       16.28       20.55      1.95 o
  -6  -4  13       62.11       67.76      2.91 o
  -5  -4  13        3.64        0.92      1.13 o
  -4  -4  13       30.10       28.61      2.65 o
  -3  -4  13      205.31      216.89      4.80 o
  -2  -4  13      102.59      100.82      3.00 o
  -1  -4  13        0.14        1.01      1.00 o
   0  -4  13        2.66        1.14      1.04 o
   1  -4  13       37.64       35.26      2.02 o
  -8  -3  13        7.72        9.76      1.72 o
  -7  -3  13       73.92       75.78      3.20 o
  -6  -3  13       32.82       29.78      2.12 o
  -5  -3  13       44.90       47.03      2.43 o
  -4  -3  13       25.13       27.88      2.37 o
  -3  -3  13       12.53       12.29      1.55 o
  -2  -3  13       44.46       38.88      2.42 o
  -1  -3  13       15.08       20.31      1.62 o
   0  -3  13       13.97       12.34      2.12 o
   1  -3  13       28.60       29.70      2.58 o
  -8  -2  13        2.10        1.07      1.39 o
  -7  -2  13       16.95       17.31      1.87 o
  -6  -2  13       28.03       31.62      2.17 o
  -5  -2  13       27.84       34.88      2.50 o
  -4  -2  13        6.05        3.92      1.37 o
  -3  -2  13       20.71       21.96      1.93 o
  -2  -2  13        0.41       -0.57      1.06 o
  -1  -2  13        2.47        3.48      1.09 o
   0  -2  13        7.63        6.67      1.42 o
  -7  -1  13       41.86       39.54      3.37 o
  -6  -1  13        3.07        4.83      2.28 o
  -5  -1  13        8.06        9.88      3.82 o
  -4  -1  13        1.92        0.78      1.43 o
  -3  -1  13       15.96       13.28      1.69 o
  -2  -1  13       14.18       15.50      1.70 o
  -1  -1  13        0.98        2.05      1.05 o
  -7   0  13        3.06        1.83      2.55 o
  -6   0  13        0.00       -1.15      1.46 o
  -5   0  13       26.66       35.86      4.70 o
  -4   0  13        0.11        0.13      1.58 o
  -3   0  13        9.30        8.14      1.48 o
  -2   0  13       11.99       13.47      2.52 o
  -5   1  13        0.06        0.34      1.52 o
  -4   1  13        0.95        2.30      1.23 o
  -4  -9  14        1.83        3.01      1.71 o
  -3  -9  14        0.93        2.01      2.29 o
  -2  -9  14       13.12       11.09      1.66 o
  -1  -9  14        1.62        0.64      1.12 o
   0  -9  14       10.85       15.68      1.65 o
  -5  -8  14        2.81        2.97      3.57 o
  -4  -8  14       41.05       51.73      2.88 o
  -3  -8  14        0.03       -1.63      1.09 o
  -2  -8  14        6.86        7.68      1.47 o
  -1  -8  14        0.51        2.70      1.18 o
   0  -8  14        0.57        0.14      1.13 o
  -6  -7  14        7.49        4.90      1.92 o
  -5  -7  14        5.69        5.38      1.47 o
  -4  -7  14        0.75       -1.42      1.13 o
  -3  -7  14       10.48        7.27      1.52 o
  -2  -7  14        0.34       -0.08      1.15 o
  -1  -7  14        4.36        7.04      1.14 o
   0  -7  14        2.68        3.31      1.50 o
  -6  -6  14        0.01        0.84      1.82 o
  -5  -6  14        0.24       -1.22      1.81 o
  -4  -6  14        2.01        1.15      1.26 o
  -3  -6  14       22.73       29.59      1.86 o
  -2  -6  14        0.76        0.06      1.00 o
  -1  -6  14        0.68        0.66      1.15 o
   0  -6  14        7.97        6.84      2.68 o
  -7  -5  14        0.65        0.19      1.35 o
  -6  -5  14       43.96       42.51      2.51 o
  -5  -5  14       14.56       15.11      1.87 o
  -4  -5  14       53.90       49.02      2.31 o
  -3  -5  14       39.01       41.57      2.11 o
  -2  -5  14        2.23        2.29      1.34 o
  -1  -5  14        0.20       -0.30      1.06 o
   0  -5  14       21.54       20.29      3.29 o
  -7  -4  14        0.85        1.11      1.38 o
  -6  -4  14       80.82       88.10      3.75 o
  -5  -4  14        0.33        0.76      1.64 o
  -4  -4  14       79.73       76.94      3.15 o
  -3  -4  14       58.19       65.52      3.23 o
  -2  -4  14       11.65       14.41      1.83 o
  -1  -4  14        2.60        2.34      1.18 o
   0  -4  14       12.11       14.25      2.00 o
  -6  -3  14       73.27       86.61      3.51 o
  -5  -3  14        4.49        7.07      3.40 o
  -4  -3  14        2.46        1.52      1.64 o
  -3  -3  14       34.96       40.24      2.61 o
  -2  -3  14        2.20        2.69      1.33 o
  -1  -3  14        4.63        1.90      1.36 o
  -6  -2  14        4.21        3.60      1.99 o
  -5  -2  14        0.15       -0.35      1.54 o
  -4  -2  14        1.79        3.12      1.36 o
  -3  -2  14        0.03       -0.60      1.18 o
  -2  -2  14        0.78        0.44      1.28 o
 
